# Supplementary material for: Genome-Wide Identification and Characterization of SNPs and InDels of Capsicum annuum var. glabriusculum from Mexico Based on Whole Genome Sequencing
Source: Plants (Basel). 2024 Nov 20;13(22):3248. doi: 10.3390/plants13223248 (PMC11597950; doi:10.3390/plants13223248)
Supplement: Supplementary file 1 [file plants-13-03248-s001.zip]

Archive with 4 entries (4 files):
- FigureS1.pdf
- TableS1.xlsx
- TableS2.xlsx
- TableS3.pdf
