# Supplementary material for: Genome-Wide Identification and Characterization of SNPs and InDels of Capsicum annuum var. glabriusculum from Mexico Based on Whole Genome Sequencing
Source: Plants (Basel). 2024 Nov 20;13(22):3248. doi: 10.3390/plants13223248 (PMC11597950; doi:10.3390/plants13223248)
Supplement: Supplementary file 1 [file plants-13-03248-s001.zip › TableS1.xlsx]

## Sheet: Hoja1
Table S1. InDels and SNPs densities identified on individual chromosomes
	SNPs/Mb		InDels/Mb
Chr	CHMX_Ch1 versus UCD10Xv1.1	QO versus UCD10Xv1.1	CHMX_Ch1 versus UCD10Xv1.1	QO versus UCD10Xv1.1
chr1	193.22	179.1	183.68	139.52
chr2	184.73	199.14	170.51	179.06
chr3	241.08	241.94	210.82	234.55
chr4	190.02	184.86	174.54	256.53
chr5	152.86	155.9	155.88	145.68
chr6	247.1	240.77	200.15	210.24
chr7	209.52	213.3	189.05	177.89
chr8	187.46	196.93	171.11	184.29
chr9	168.86	177.48	175.64	157
chr10	200.93	205.95	197.54	189.22
chr11	206.94	202.23	168.17	166.81
chr12	180.44	169.54	139.85	169.1
Mean	196.93	197.262	178.078	184.158
