# Supplementary material for: Genome-Wide Identification and Characterization of SNPs and InDels of Capsicum annuum var. glabriusculum from Mexico Based on Whole Genome Sequencing
Source: Plants (Basel). 2024 Nov 20;13(22):3248. doi: 10.3390/plants13223248 (PMC11597950; doi:10.3390/plants13223248)
Supplement: Supplementary file 1 [file plants-13-03248-s001.zip › TableS2.xlsx]

## Sheet: SNPS_CHMX_Ch1
Functional class	GO	REFLIST	#	Expected	over/under	fold Enrichment	raw P-value	FDR
Biological process	cellular response to singlet oxygen (GO:0071452)	3	3	0.38	+	7.93	0.00201	0.0297
Biological process	singlet oxygen-mediated programmed cell death (GO:0010343)	3	3	0.38	+	7.93	0.00201	0.0296
Biological process	programmed cell death in response to reactive oxygen species (GO:0097468)	3	3	0.38	+	7.93	0.00201	0.0294
Biological process	regulation of MAPK cascade (GO:0043408)	3	3	0.38	+	7.93	0.00201	0.0293
Biological process	response to singlet oxygen (GO:0000304)	3	3	0.38	+	7.93	0.00201	0.0292
Biological process	fatty acid beta-oxidation using acyl-CoA oxidase (GO:0033540)	3	3	0.38	+	7.93	0.00201	0.0291
Biological process	CUT metabolic process (GO:0071043)	4	4	0.5	+	7.93	0.000253	0.00594
Biological process	CUT catabolic process (GO:0071034)	4	4	0.5	+	7.93	0.000253	0.0059
Biological process	DNA endoreduplication (GO:0042023)	3	3	0.38	+	7.93	0.00201	0.029
Biological process	polyadenylation-dependent ncRNA catabolic process (GO:0043634)	9	7	1.14	+	6.17	1.44e-05	0.000588
Biological process	polyadenylation-dependent RNA catabolic process (GO:0043633)	9	7	1.14	+	6.17	1.44e-05	0.000582
Biological process	tRNA catabolic process (GO:0016078)	9	7	1.14	+	6.17	1.44e-05	0.000577
Biological process	nuclear polyadenylation-dependent ncRNA catabolic process (GO:0071046)	9	7	1.14	+	6.17	1.44e-05	0.000571
Biological process	nuclear polyadenylation-dependent tRNA catabolic process (GO:0071038)	9	7	1.14	+	6.17	1.44e-05	0.000566
Biological process	nuclear polyadenylation-dependent rRNA catabolic process (GO:0071035)	9	7	1.14	+	6.17	1.44e-05	0.00056
Biological process	nuclear ncRNA surveillance (GO:0071029)	9	7	1.14	+	6.17	1.44e-05	0.000555
Biological process	tRNA surveillance (GO:0106354)	9	7	1.14	+	6.17	1.44e-05	0.00055
Biological process	attachment of GPI anchor to protein (GO:0016255)	6	4	0.76	+	5.28	0.00307	0.0395
Biological process	abscisic acid metabolic process (GO:0009687)	6	4	0.76	+	5.28	0.00307	0.0393
Biological process	tertiary alcohol metabolic process (GO:1902644)	6	4	0.76	+	5.28	0.00307	0.0392
Biological process	apocarotenoid metabolic process (GO:0043288)	6	4	0.76	+	5.28	0.00307	0.0391
Biological process	exonucleolytic trimming to generate mature 3'-end of 5.8S rRNA from tricistronic rRNA transcript (SSU-rRNA, 5.8S rRNA, LSU-rRNA) (GO:0000467)	11	7	1.39	+	5.04	0.000105	0.00294
Biological process	chloroplast avoidance movement (GO:0009903)	15	9	1.89	+	4.76	1.96e-05	0.000733
Biological process	hexose catabolic process (GO:0019320)	14	8	1.77	+	4.53	9.43e-05	0.00274
Biological process	establishment of plastid localization (GO:0051667)	16	9	2.02	+	4.46	3.98e-05	0.00133
Biological process	plastid localization (GO:0051644)	16	9	2.02	+	4.46	3.98e-05	0.00132
Biological process	chloroplast localization (GO:0019750)	16	9	2.02	+	4.46	3.98e-05	0.00131
Biological process	chloroplast relocation (GO:0009902)	16	9	2.02	+	4.46	3.98e-05	0.0013
Biological process	response to monosaccharide (GO:0034284)	9	5	1.14	+	4.4	0.00258	0.035
Biological process	response to glucose (GO:0009749)	9	5	1.14	+	4.4	0.00258	0.0348
Biological process	response to hexose (GO:0009746)	9	5	1.14	+	4.4	0.00258	0.0347
Biological process	1-aminocyclopropane-1-carboxylate metabolic process (GO:0018871)	9	5	1.14	+	4.4	0.00258	0.0346
Biological process	1-aminocyclopropane-1-carboxylate biosynthetic process (GO:0042218)	9	5	1.14	+	4.4	0.00258	0.0345
Biological process	inositol trisphosphate metabolic process (GO:0032957)	9	5	1.14	+	4.4	0.00258	0.0344
Biological process	galactose catabolic process (GO:0019388)	13	7	1.64	+	4.27	0.000433	0.00936
Biological process	galactose catabolic process via UDP-galactose (GO:0033499)	13	7	1.64	+	4.27	0.000433	0.00931
Biological process	chloroplast accumulation movement (GO:0009904)	15	8	1.89	+	4.23	0.00018	0.0046
Biological process	monosaccharide catabolic process (GO:0046365)	15	8	1.89	+	4.23	0.00018	0.00458
Biological process	inositol phosphate metabolic process (GO:0043647)	16	8	2.02	+	3.96	0.000319	0.00729
Biological process	oligosaccharide-lipid intermediate biosynthetic process (GO:0006490)	12	6	1.51	+	3.96	0.00188	0.0284
Biological process	nuclear RNA surveillance (GO:0071027)	14	7	1.77	+	3.96	0.000771	0.0144
Biological process	rRNA 3'-end processing (GO:0031125)	14	7	1.77	+	3.96	0.000771	0.0144
Biological process	positive regulation of growth (GO:0045927)	14	7	1.77	+	3.96	0.000771	0.0143
Biological process	tyrosine catabolic process (GO:0006572)	14	7	1.77	+	3.96	0.000771	0.0142
Biological process	cellular response to aldehyde (GO:0110096)	15	7	1.89	+	3.7	0.00129	0.021
Biological process	cellular detoxification of aldehyde (GO:0110095)	15	7	1.89	+	3.7	0.00129	0.0209
Biological process	developmental maturation (GO:0021700)	13	6	1.64	+	3.66	0.00312	0.0391
Biological process	ncRNA catabolic process (GO:0034661)	18	8	2.27	+	3.52	0.00086	0.015
Biological process	cellular response to reactive oxygen species (GO:0034614)	18	8	2.27	+	3.52	0.00086	0.0149
Biological process	rRNA catabolic process (GO:0016075)	16	7	2.02	+	3.47	0.00204	0.0293
Biological process	RNA surveillance (GO:0071025)	16	7	2.02	+	3.47	0.00204	0.0292
Biological process	nuclear-transcribed mRNA catabolic process, exonucleolytic, 3'-5' (GO:0034427)	16	7	2.02	+	3.47	0.00204	0.0291
Biological process	tRNA methylation (GO:0030488)	26	11	3.28	+	3.35	0.000159	0.00417
Biological process	response to jasmonic acid (GO:0009753)	24	10	3.03	+	3.3	0.000367	0.00828
Biological process	response to fatty acid (GO:0070542)	24	10	3.03	+	3.3	0.000367	0.00823
Biological process	cortical microtubule organization (GO:0043622)	17	7	2.14	+	3.26	0.0031	0.0392
Biological process	transmembrane receptor protein serine/threonine kinase signaling pathway (GO:0007178)	17	7	2.14	+	3.26	0.0031	0.0391
Biological process	enzyme-linked receptor protein signaling pathway (GO:0007167)	17	7	2.14	+	3.26	0.0031	0.039
Biological process	response to oomycetes (GO:0002239)	22	9	2.78	+	3.24	0.000848	0.0149
Biological process	cytoplasmic microtubule organization (GO:0031122)	25	10	3.15	+	3.17	0.000543	0.0112
Biological process	galactose metabolic process (GO:0006012)	20	8	2.52	+	3.17	0.00196	0.0292
Biological process	clathrin-dependent endocytosis (GO:0072583)	28	11	3.53	+	3.11	0.000346	0.00786
Biological process	cellular response to fatty acid (GO:0071398)	23	9	2.9	+	3.1	0.00124	0.0205
Biological process	cellular response to jasmonic acid stimulus (GO:0071395)	23	9	2.9	+	3.1	0.00124	0.0204
Biological process	jasmonic acid mediated signaling pathway (GO:0009867)	23	9	2.9	+	3.1	0.00124	0.0203
Biological process	tyrosine metabolic process (GO:0006570)	23	9	2.9	+	3.1	0.00124	0.0203
Biological process	receptor-mediated endocytosis (GO:0006898)	31	12	3.91	+	3.07	0.000221	0.00536
Biological process	maturation of 5.8S rRNA from tricistronic rRNA transcript (SSU-rRNA, 5.8S rRNA, LSU-rRNA) (GO:0000466)	26	10	3.28	+	3.05	0.000783	0.0141
Biological process	glucose metabolic process (GO:0006006)	52	20	6.56	+	3.05	2.19e-06	0.000112
Biological process	defense response to oomycetes (GO:0002229)	21	8	2.65	+	3.02	0.00282	0.0372
Biological process	regulation of intracellular signal transduction (GO:1902531)	35	13	4.42	+	2.94	0.000198	0.00487
Biological process	peroxisome organization (GO:0007031)	36	13	4.54	+	2.86	0.000274	0.00633
Biological process	nuclear-transcribed mRNA catabolic process, exonucleolytic (GO:0000291)	25	9	3.15	+	2.85	0.00245	0.0335
Biological process	fatty acid beta-oxidation (GO:0006635)	34	12	4.29	+	2.8	0.000596	0.012
Biological process	glycosyl compound metabolic process (GO:1901657)	29	10	3.66	+	2.73	0.00207	0.0293
Biological process	fatty acid oxidation (GO:0019395)	35	12	4.42	+	2.72	0.000804	0.0145
Biological process	negative regulation of cell communication (GO:0010648)	35	12	4.42	+	2.72	0.000804	0.0144
Biological process	negative regulation of signaling (GO:0023057)	35	12	4.42	+	2.72	0.000804	0.0143
Biological process	negative regulation of signal transduction (GO:0009968)	35	12	4.42	+	2.72	0.000804	0.0143
Biological process	negative regulation of response to stimulus (GO:0048585)	44	15	5.55	+	2.7	0.000199	0.00487
Biological process	aromatic amino acid family catabolic process (GO:0009074)	33	11	4.16	+	2.64	0.00171	0.0265
Biological process	chloroplast organization (GO:0009658)	90	29	11.35	+	2.55	1.01e-06	5.67e-05
Biological process	cellular response to oxidative stress (GO:0034599)	47	15	5.93	+	2.53	0.00045	0.00959
Biological process	regulation of RNA stability (GO:0043487)	44	14	5.55	+	2.52	0.000716	0.0135
Biological process	protein complex oligomerization (GO:0051259)	38	12	4.79	+	2.5	0.00182	0.028
Biological process	chlorophyll metabolic process (GO:0015994)	35	11	4.42	+	2.49	0.00291	0.038
Biological process	protein autophosphorylation (GO:0046777)	80	25	10.09	+	2.48	1.01e-05	0.000437
Biological process	RNA methylation (GO:0001510)	74	23	9.34	+	2.46	2.48e-05	0.000897
Biological process	regulation of mRNA stability (GO:0043488)	42	13	5.3	+	2.45	0.00146	0.0232
Biological process	plant epidermis development (GO:0090558)	36	11	4.54	+	2.42	0.00372	0.0457
Biological process	RNA destabilization (GO:0050779)	36	11	4.54	+	2.42	0.00372	0.0455
Biological process	mRNA destabilization (GO:0061157)	36	11	4.54	+	2.42	0.00372	0.0454
Biological process	ERAD pathway (GO:0036503)	46	14	5.8	+	2.41	0.00117	0.0195
Biological process	response to heat (GO:0009408)	99	30	12.49	+	2.4	4.36e-06	0.000199
Biological process	regulation of mRNA catabolic process (GO:0061013)	43	13	5.42	+	2.4	0.00186	0.0283
Biological process	hexose metabolic process (GO:0019318)	123	37	15.52	+	2.38	3.13e-07	2.06e-05
Biological process	organelle disassembly (GO:1903008)	40	12	5.05	+	2.38	0.00295	0.0381
Biological process	developmental growth (GO:0048589)	40	12	5.05	+	2.38	0.00295	0.038
Biological process	endocytosis (GO:0006897)	70	21	8.83	+	2.38	9.78e-05	0.00282
Biological process	tRNA modification (GO:0006400)	84	25	10.6	+	2.36	3.76e-05	0.00128
Biological process	protein dephosphorylation (GO:0006470)	118	35	14.89	+	2.35	8.79e-07	5.14e-05
Biological process	plastid organization (GO:0009657)	118	35	14.89	+	2.35	8.79e-07	5.07e-05
Biological process	regulation of signal transduction (GO:0009966)	128	37	16.15	+	2.29	7.84e-07	4.79e-05
Biological process	cellular response to heat (GO:0034605)	45	13	5.68	+	2.29	0.00291	0.0379
Biological process	fucose metabolic process (GO:0006004)	45	13	5.68	+	2.29	0.00291	0.0377
Biological process	monocarboxylic acid catabolic process (GO:0072329)	52	15	6.56	+	2.29	0.00235	0.0325
Biological process	chromosome segregation (GO:0007059)	87	25	10.98	+	2.28	5.73e-05	0.0018
Biological process	regulation of cell communication (GO:0010646)	129	37	16.27	+	2.27	1.46e-06	7.87e-05
Biological process	regulation of signaling (GO:0023051)	129	37	16.27	+	2.27	1.46e-06	7.77e-05
Biological process	regulation of mRNA metabolic process (GO:1903311)	63	18	7.95	+	2.26	0.000782	0.0142
Biological process	RNA modification (GO:0009451)	334	95	42.14	+	2.25	1.38e-14	2.6e-12
Biological process	exocytosis (GO:0006887)	60	17	7.57	+	2.25	0.00121	0.0201
Biological process	regulation of cellular catabolic process (GO:0031329)	57	16	7.19	+	2.23	0.00187	0.0284
Biological process	cellular response to chemical stress (GO:0062197)	57	16	7.19	+	2.23	0.00187	0.0283
Biological process	vitamin biosynthetic process (GO:0009110)	68	19	8.58	+	2.21	0.000664	0.0128
Biological process	response to endoplasmic reticulum stress (GO:0034976)	79	22	9.97	+	2.21	0.000248	0.00593
Biological process	import into cell (GO:0098657)	79	22	9.97	+	2.21	0.000248	0.0059
Biological process	aromatic amino acid metabolic process (GO:0009072)	79	22	9.97	+	2.21	0.000248	0.00586
Biological process	response to organonitrogen compound (GO:0010243)	54	15	6.81	+	2.2	0.00288	0.0378
Biological process	spindle organization (GO:0007051)	65	18	8.2	+	2.2	0.00103	0.0174
Biological process	nuclear-transcribed mRNA catabolic process (GO:0000956)	62	17	7.82	+	2.17	0.00158	0.025
Biological process	response to nitrogen compound (GO:1901698)	70	19	8.83	+	2.15	0.000908	0.0155
Biological process	macromolecule methylation (GO:0043414)	108	29	13.62	+	2.13	5.92e-05	0.00183
Biological process	gametophyte development (GO:0048229)	56	15	7.06	+	2.12	0.00376	0.0458
Biological process	nuclear chromosome segregation (GO:0098813)	56	15	7.06	+	2.12	0.00376	0.0457
Biological process	small molecule catabolic process (GO:0044282)	214	57	27	+	2.11	3.53e-08	2.87e-06
Biological process	vitamin metabolic process (GO:0006766)	76	20	9.59	+	2.09	0.00136	0.0218
Biological process	secretion (GO:0046903)	69	18	8.7	+	2.07	0.00283	0.0371
Biological process	cellular response to oxygen-containing compound (GO:1901701)	169	44	21.32	+	2.06	2.06e-06	0.000107
Biological process	response to reactive oxygen species (GO:0000302)	73	19	9.21	+	2.06	0.00204	0.0293
Biological process	tRNA processing (GO:0008033)	124	32	15.64	+	2.05	6.03e-05	0.00184
Biological process	monosaccharide metabolic process (GO:0005996)	159	41	20.06	+	2.04	6.03e-06	0.000272
Biological process	alcohol metabolic process (GO:0006066)	121	31	15.26	+	2.03	9.01e-05	0.00263
Biological process	response to abscisic acid (GO:0009737)	98	25	12.36	+	2.02	0.000593	0.0121
Biological process	response to alcohol (GO:0097305)	98	25	12.36	+	2.02	0.000593	0.0121
Biological process	dephosphorylation (GO:0016311)	178	45	22.46	+	2	3.88e-06	0.000179
Biological process	cellular component disassembly (GO:0022411)	95	24	11.98	+	2	0.000876	0.015
Biological process	regulation of multicellular organismal process (GO:0051239)	80	20	10.09	+	1.98	0.00211	0.0297
Biological process	root development (GO:0048364)	80	20	10.09	+	1.98	0.00211	0.0296
Biological process	root system development (GO:0022622)	80	20	10.09	+	1.98	0.00211	0.0295
Biological process	response to molecule of fungal origin (GO:0002238)	117	29	14.76	+	1.96	0.000367	0.00821
Biological process	peptidyl-serine modification (GO:0018209)	101	25	12.74	+	1.96	0.000776	0.0143
Biological process	peptidyl-serine phosphorylation (GO:0018105)	101	25	12.74	+	1.96	0.000776	0.0142
Biological process	alpha-amino acid catabolic process (GO:1901606)	89	22	11.23	+	1.96	0.0019	0.0286
Biological process	organic acid catabolic process (GO:0016054)	158	39	19.93	+	1.96	3.19e-05	0.00111
Biological process	carboxylic acid catabolic process (GO:0046395)	158	39	19.93	+	1.96	3.19e-05	0.0011
Biological process	coumarin biosynthetic process (GO:0009805)	118	29	14.89	+	1.95	0.000394	0.0087
Biological process	coumarin metabolic process (GO:0009804)	118	29	14.89	+	1.95	0.000394	0.00865
Biological process	regulation of response to stimulus (GO:0048583)	214	52	27	+	1.93	2.42e-06	0.00012
Biological process	tissue development (GO:0009888)	95	23	11.98	+	1.92	0.00169	0.0263
Biological process	anatomical structure morphogenesis (GO:0009653)	157	38	19.81	+	1.92	5.75e-05	0.0018
Biological process	cell wall macromolecule metabolic process (GO:0044036)	117	28	14.76	+	1.9	0.000685	0.0131
Biological process	sulfur compound biosynthetic process (GO:0044272)	110	26	13.88	+	1.87	0.00132	0.0213
Biological process	response to temperature stimulus (GO:0009266)	165	39	20.82	+	1.87	8.54e-05	0.00253
Biological process	glycoprotein metabolic process (GO:0009100)	171	40	21.57	+	1.85	0.000108	0.003
Biological process	microtubule cytoskeleton organization (GO:0000226)	147	34	18.54	+	1.83	0.000406	0.00888
Biological process	icosanoid metabolic process (GO:0006690)	274	63	34.57	+	1.82	2.28e-06	0.000114
Biological process	tRNA metabolic process (GO:0006399)	235	54	29.65	+	1.82	1.09e-05	0.000456
Biological process	lipoxygenase pathway (GO:0019372)	272	62	34.31	+	1.81	3.36e-06	0.00016
Biological process	green leaf volatile biosynthetic process (GO:0010597)	272	62	34.31	+	1.81	3.36e-06	0.000158
Biological process	response to oxygen-containing compound (GO:1901700)	373	85	47.06	+	1.81	4.42e-08	3.53e-06
Biological process	regulation of developmental process (GO:0050793)	145	33	18.29	+	1.8	0.000628	0.0125
Biological process	cellular developmental process (GO:0048869)	128	29	16.15	+	1.8	0.00184	0.0283
Biological process	carbohydrate derivative catabolic process (GO:1901136)	137	31	17.28	+	1.79	0.00109	0.0183
Biological process	response to oxidative stress (GO:0006979)	240	54	30.28	+	1.78	2.14e-05	0.000786
Biological process	organic hydroxy compound metabolic process (GO:1901615)	255	57	32.17	+	1.77	1.6e-05	0.000603
Biological process	monocarboxylic acid metabolic process (GO:0032787)	677	151	85.41	+	1.77	1.91e-12	2.93e-10
Biological process	glycoprotein biosynthetic process (GO:0009101)	157	35	19.81	+	1.77	0.000661	0.0129
Biological process	protein glycosylation (GO:0006486)	157	35	19.81	+	1.77	0.000661	0.0128
Biological process	macromolecule glycosylation (GO:0043413)	157	35	19.81	+	1.77	0.000661	0.0128
Biological process	fatty acid metabolic process (GO:0006631)	521	116	65.73	+	1.76	9.13e-10	8.24e-08
Biological process	cellular modified amino acid metabolic process (GO:0006575)	140	31	17.66	+	1.76	0.00191	0.0287
Biological process	glycosylation (GO:0070085)	168	37	21.19	+	1.75	0.000638	0.0126
Biological process	organelle fission (GO:0048285)	123	27	15.52	+	1.74	0.00382	0.0463
Biological process	small molecule biosynthetic process (GO:0044283)	584	128	73.68	+	1.74	3.13e-10	3.1e-08
Biological process	protein phosphorylation (GO:0006468)	425	93	53.62	+	1.73	8.85e-08	6.68e-06
Biological process	macromolecule modification (GO:0043412)	1784	389	225.06	+	1.73	1.22e-28	1.01e-25
Biological process	cell differentiation (GO:0030154)	124	27	15.64	+	1.73	0.00406	0.0486
Biological process	response to lipid (GO:0033993)	193	42	24.35	+	1.72	0.00043	0.00934
Biological process	phenylpropanoid metabolic process (GO:0009698)	276	60	34.82	+	1.72	2.3e-05	0.000839
Biological process	peptidyl-amino acid modification (GO:0018193)	241	52	30.4	+	1.71	8.73e-05	0.00257
Biological process	response to light stimulus (GO:0009416)	186	40	23.47	+	1.7	0.000778	0.0142
Biological process	response to radiation (GO:0009314)	192	41	24.22	+	1.69	0.00065	0.0128
Biological process	cell cycle process (GO:0022402)	333	71	42.01	+	1.69	8.96e-06	0.000396
Biological process	carbohydrate biosynthetic process (GO:0016051)	236	50	29.77	+	1.68	0.000235	0.00568
Biological process	positive regulation of RNA metabolic process (GO:0051254)	308	65	38.86	+	1.67	2.94e-05	0.00103
Biological process	polysaccharide biosynthetic process (GO:0000271)	148	31	18.67	+	1.66	0.00404	0.0484
Biological process	lipid catabolic process (GO:0016042)	177	37	22.33	+	1.66	0.00197	0.0292
Biological process	alpha-amino acid biosynthetic process (GO:1901607)	158	33	19.93	+	1.66	0.00359	0.0442
Biological process	carboxylic acid metabolic process (GO:0019752)	1136	236	143.31	+	1.65	4.68e-15	1.02e-12
Biological process	oxoacid metabolic process (GO:0043436)	1154	238	145.58	+	1.63	7.78e-15	1.62e-12
Biological process	organic acid metabolic process (GO:0006082)	1155	238	145.71	+	1.63	8.2e-15	1.62e-12
Biological process	methylation (GO:0032259)	335	69	42.26	+	1.63	4.36e-05	0.0014
Biological process	positive regulation of biological process (GO:0048518)	505	104	63.71	+	1.63	4.69e-07	3e-05
Biological process	sulfur compound metabolic process (GO:0006790)	263	54	33.18	+	1.63	0.000257	0.00597
Biological process	response to abiotic stimulus (GO:0009628)	449	92	56.64	+	1.62	2.74e-06	0.000134
Biological process	protein modification process (GO:0036211)	1416	289	178.64	+	1.62	4.37e-17	1.4e-14
Biological process	alpha-amino acid metabolic process (GO:1901605)	294	60	37.09	+	1.62	0.000186	0.00466
Biological process	reproduction (GO:0000003)	358	73	45.16	+	1.62	2.86e-05	0.00101
Biological process	anatomical structure development (GO:0048856)	623	127	78.6	+	1.62	3.46e-08	2.87e-06
Biological process	post-embryonic development (GO:0009791)	265	54	33.43	+	1.62	0.000372	0.00826
Biological process	cellular catabolic process (GO:0044248)	669	136	84.4	+	1.61	1.34e-08	1.13e-06
Biological process	amino acid biosynthetic process (GO:0008652)	217	44	27.38	+	1.61	0.00136	0.0218
Biological process	monocarboxylic acid biosynthetic process (GO:0072330)	173	35	21.83	+	1.6	0.004	0.0481
Biological process	membrane organization (GO:0061024)	203	41	25.61	+	1.6	0.00201	0.0289
Biological process	aromatic compound catabolic process (GO:0019439)	307	62	38.73	+	1.6	0.000182	0.00458
Biological process	multicellular organism development (GO:0007275)	506	102	63.83	+	1.6	1.42e-06	7.89e-05
Biological process	phosphorylation (GO:0016310)	1336	269	168.54	+	1.6	2.59e-15	5.97e-13
Biological process	organic cyclic compound catabolic process (GO:1901361)	313	63	39.49	+	1.6	0.000154	0.00409
Biological process	multicellular organismal process (GO:0032501)	542	109	68.38	+	1.59	8.34e-07	4.95e-05
Biological process	phenylpropanoid biosynthetic process (GO:0009699)	199	40	25.11	+	1.59	0.00257	0.0349
Biological process	mitotic cell cycle process (GO:1903047)	195	39	24.6	+	1.59	0.00329	0.0409
Biological process	positive regulation of DNA-templated transcription (GO:0045893)	270	54	34.06	+	1.59	0.000602	0.0121
Biological process	developmental process (GO:0032502)	680	136	85.79	+	1.59	4.65e-08	3.65e-06
Biological process	positive regulation of RNA biosynthetic process (GO:1902680)	270	54	34.06	+	1.59	0.000602	0.012
Biological process	cell wall organization (GO:0071555)	340	68	42.89	+	1.59	0.000104	0.00297
Biological process	organic acid biosynthetic process (GO:0016053)	446	89	56.27	+	1.58	1.05e-05	0.000448
Biological process	carboxylic acid biosynthetic process (GO:0046394)	446	89	56.27	+	1.58	1.05e-05	0.000443
Biological process	reproductive process (GO:0022414)	347	69	43.78	+	1.58	0.00012	0.00327
Biological process	small molecule metabolic process (GO:0044281)	1882	374	237.43	+	1.58	6.89e-20	2.6e-17
Biological process	ncRNA processing (GO:0034470)	383	76	48.32	+	1.57	5.27e-05	0.00167
Biological process	positive regulation of nucleobase-containing compound metabolic process (GO:0045935)	343	68	43.27	+	1.57	0.000153	0.0041
Biological process	plant organ development (GO:0099402)	217	43	27.38	+	1.57	0.00272	0.0361
Biological process	carbohydrate catabolic process (GO:0016052)	294	58	37.09	+	1.56	0.000533	0.0111
Biological process	external encapsulating structure organization (GO:0045229)	350	69	44.15	+	1.56	0.000178	0.00458
Biological process	amino acid metabolic process (GO:0006520)	447	88	56.39	+	1.56	2.07e-05	0.000768
Biological process	developmental process involved in reproduction (GO:0003006)	239	47	30.15	+	1.56	0.00227	0.0315
Biological process	positive regulation of cellular process (GO:0048522)	428	84	53.99	+	1.56	3.65e-05	0.00125
Biological process	positive regulation of cellular metabolic process (GO:0031325)	384	75	48.44	+	1.55	0.000104	0.00297
Biological process	mitotic cell cycle (GO:0000278)	242	47	30.53	+	1.54	0.00246	0.0336
Biological process	cellular response to chemical stimulus (GO:0070887)	645	125	81.37	+	1.54	8.15e-07	4.9e-05
Biological process	cell wall organization or biogenesis (GO:0071554)	449	87	56.64	+	1.54	4.14e-05	0.00134
Biological process	positive regulation of macromolecule metabolic process (GO:0010604)	401	77	50.59	+	1.52	0.000147	0.00397
Biological process	positive regulation of metabolic process (GO:0009893)	407	78	51.35	+	1.52	0.00016	0.00417
Biological process	cellular response to stress (GO:0033554)	621	119	78.34	+	1.52	3.14e-06	0.000152
Biological process	heterocycle catabolic process (GO:0046700)	256	49	32.3	+	1.52	0.0032	0.0399
Biological process	system development (GO:0048731)	414	79	52.23	+	1.51	0.00018	0.00456
Biological process	cellular response to organic substance (GO:0071310)	394	75	49.71	+	1.51	0.000239	0.00573
Biological process	positive regulation of nitrogen compound metabolic process (GO:0051173)	389	74	49.07	+	1.51	0.000287	0.00659
Biological process	organic substance catabolic process (GO:1901575)	1396	265	176.11	+	1.5	5e-12	7.16e-10
Biological process	catabolic process (GO:0009056)	1559	295	196.68	+	1.5	4.02e-13	6.67e-11
Biological process	cell cycle (GO:0007049)	439	83	55.38	+	1.5	0.000157	0.00414
Biological process	intracellular signal transduction (GO:0035556)	351	66	44.28	+	1.49	0.000873	0.015
Biological process	organelle organization (GO:0006996)	1033	194	130.32	+	1.49	9.79e-09	8.47e-07
Biological process	positive regulation of biosynthetic process (GO:0009891)	320	60	40.37	+	1.49	0.00166	0.026
Biological process	cellular response to stimulus (GO:0051716)	1766	331	222.79	+	1.49	4.77e-14	8.61e-12
Biological process	positive regulation of macromolecule biosynthetic process (GO:0010557)	316	59	39.87	+	1.48	0.00207	0.0292
Biological process	ncRNA metabolic process (GO:0034660)	504	94	63.58	+	1.48	0.000108	0.00299
Biological process	cellular component organization (GO:0016043)	2071	386	261.27	+	1.48	7.81e-16	1.91e-13
Biological process	response to chemical (GO:0042221)	1305	243	164.63	+	1.48	2.7e-10	2.73e-08
Biological process	polysaccharide metabolic process (GO:0005976)	376	70	47.43	+	1.48	0.000759	0.0143
Biological process	positive regulation of cellular biosynthetic process (GO:0031328)	317	59	39.99	+	1.48	0.00212	0.0296
Biological process	lipid metabolic process (GO:0006629)	1382	257	174.35	+	1.47	9.35e-11	9.71e-09
Biological process	phosphate-containing compound metabolic process (GO:0006796)	2109	392	266.06	+	1.47	6.13e-16	1.59e-13
Biological process	phosphorus metabolic process (GO:0006793)	2151	399	271.36	+	1.47	4.84e-16	1.34e-13
Biological process	organonitrogen compound catabolic process (GO:1901565)	810	149	102.19	+	1.46	2.21e-06	0.000112
Biological process	signal transduction (GO:0007165)	979	179	123.51	+	1.45	2.65e-07	1.8e-05
Biological process	signaling (GO:0023052)	980	179	123.63	+	1.45	2.72e-07	1.82e-05
Biological process	cellular response to endogenous stimulus (GO:0071495)	367	67	46.3	+	1.45	0.00196	0.0292
Biological process	cellular component organization or biogenesis (GO:0071840)	2427	443	306.18	+	1.45	1.69e-16	5e-14
Biological process	cellular lipid metabolic process (GO:0044255)	1047	191	132.09	+	1.45	1.38e-07	1e-05
Biological process	cellular response to hormone stimulus (GO:0032870)	363	66	45.79	+	1.44	0.00241	0.0332
Biological process	carbohydrate metabolic process (GO:0005975)	1063	193	134.1	+	1.44	1.7e-07	1.22e-05
Biological process	regulation of biological quality (GO:0065008)	347	63	43.78	+	1.44	0.00329	0.0408
Biological process	secondary metabolic process (GO:0019748)	398	72	50.21	+	1.43	0.00177	0.0273
Biological process	cell communication (GO:0007154)	1026	185	129.44	+	1.43	4.88e-07	3.07e-05
Biological process	response to organic substance (GO:0010033)	883	159	111.4	+	1.43	3.51e-06	0.000164
Biological process	hormone-mediated signaling pathway (GO:0009755)	361	65	45.54	+	1.43	0.00308	0.0392
Biological process	vesicle-mediated transport (GO:0016192)	518	93	65.35	+	1.42	0.000499	0.0105
Biological process	cellular component biogenesis (GO:0044085)	1055	187	133.09	+	1.41	1.44e-06	7.86e-05
Biological process	biological regulation (GO:0065007)	4358	772	549.79	+	1.4	3.18e-25	1.65e-22
Biological process	regulation of biological process (GO:0050789)	4053	712	511.31	+	1.39	4.09e-22	1.89e-19
Biological process	carbohydrate derivative metabolic process (GO:1901135)	784	137	98.91	+	1.39	6.89e-05	0.00209
Biological process	regulation of cellular process (GO:0050794)	3888	679	490.5	+	1.38	2.18e-20	9.07e-18
Biological process	regulation of RNA metabolic process (GO:0051252)	2281	397	287.76	+	1.38	1.01e-11	1.13e-09
Biological process	macromolecule catabolic process (GO:0009057)	875	152	110.39	+	1.38	4.38e-05	0.0014
Biological process	cellular component assembly (GO:0022607)	632	109	79.73	+	1.37	0.000687	0.0131
Biological process	regulation of nucleobase-containing compound metabolic process (GO:0019219)	2358	406	297.48	+	1.36	2.61e-11	2.78e-09
Biological process	negative regulation of biological process (GO:0048519)	501	86	63.2	+	1.36	0.00282	0.0373
Biological process	RNA metabolic process (GO:0016070)	1568	269	197.81	+	1.36	1.11e-07	8.27e-06
Biological process	regulation of gene expression (GO:0010468)	2606	445	328.76	+	1.35	7.16e-12	9.91e-10
Biological process	macromolecule localization (GO:0033036)	955	163	120.48	+	1.35	5.98e-05	0.00184
Biological process	regulation of primary metabolic process (GO:0080090)	2602	444	328.26	+	1.35	8.56e-12	1.02e-09
Biological process	regulation of macromolecule biosynthetic process (GO:0010556)	2627	448	331.41	+	1.35	8.4e-12	1.03e-09
Biological process	regulation of biosynthetic process (GO:0009889)	2639	450	332.93	+	1.35	7.51e-12	9.74e-10
Biological process	regulation of RNA biosynthetic process (GO:2001141)	2211	377	278.93	+	1.35	4.49e-10	4.33e-08
Biological process	regulation of DNA-templated transcription (GO:0006355)	2211	377	278.93	+	1.35	4.49e-10	4.23e-08
Biological process	regulation of cellular biosynthetic process (GO:0031326)	2634	449	332.3	+	1.35	7.34e-12	9.83e-10
Biological process	regulation of nitrogen compound metabolic process (GO:0051171)	2574	438	324.73	+	1.35	1.95e-11	2.14e-09
Biological process	response to fungus (GO:0009620)	612	104	77.21	+	1.35	0.00168	0.0262
Biological process	regulation of metabolic process (GO:0019222)	2904	493	366.36	+	1.35	1.17e-12	1.87e-10
Biological process	cellular localization (GO:0051641)	943	160	118.97	+	1.34	8.33e-05	0.00249
Biological process	regulation of cellular metabolic process (GO:0031323)	2852	483	359.8	+	1.34	3.36e-12	4.98e-10
Biological process	regulation of macromolecule metabolic process (GO:0060255)	2825	477	356.39	+	1.34	7.72e-12	9.72e-10
Biological process	protein modification by small protein conjugation or removal (GO:0070647)	540	91	68.12	+	1.34	0.00397	0.0479
Biological process	regulation of transcription by RNA polymerase II (GO:0006357)	613	103	77.33	+	1.33	0.00257	0.035
Biological process	organic cyclic compound metabolic process (GO:1901360)	3374	564	425.65	+	1.33	3.55e-13	6.15e-11
Biological process	protein localization (GO:0008104)	757	126	95.5	+	1.32	0.00108	0.0181
Biological process	cellular macromolecule localization (GO:0070727)	758	126	95.63	+	1.32	0.0013	0.0211
Biological process	protein-containing complex organization (GO:0043933)	810	134	102.19	+	1.31	0.00106	0.0179
Biological process	cellular aromatic compound metabolic process (GO:0006725)	3296	544	415.81	+	1.31	9.02e-12	1.04e-09
Biological process	nucleic acid metabolic process (GO:0090304)	2071	340	261.27	+	1.3	2.06e-07	1.45e-05
Biological process	organic cyclic compound biosynthetic process (GO:1901362)	1260	206	158.96	+	1.3	8.22e-05	0.00248
Biological process	cellular process (GO:0009987)	12962	2117	1635.24	+	1.29	1.98e-56	8.23e-53
Biological process	heterocycle metabolic process (GO:0046483)	3089	503	389.7	+	1.29	4.83e-10	4.45e-08
Biological process	cellular metabolic process (GO:0044237)	8349	1352	1053.28	+	1.28	4.06e-28	2.81e-25
Biological process	heterocycle biosynthetic process (GO:0018130)	1108	179	139.78	+	1.28	0.000467	0.00985
Biological process	localization (GO:0051179)	2863	455	361.18	+	1.26	8.69e-08	6.68e-06
Biological process	establishment of localization (GO:0051234)	2779	439	350.59	+	1.25	3.43e-07	2.22e-05
Biological process	nucleobase-containing compound metabolic process (GO:0006139)	2686	420	338.86	+	1.24	1.73e-06	9.12e-05
Biological process	organic substance metabolic process (GO:0071704)	10059	1568	1269	+	1.24	1.71e-25	1.01e-22
Biological process	aromatic compound biosynthetic process (GO:0019438)	1216	189	153.41	+	1.23	0.00239	0.033
Biological process	metabolic process (GO:0008152)	11796	1821	1488.14	+	1.22	6.01e-29	6.24e-26
Biological process	transmembrane transport (GO:0055085)	1569	242	197.94	+	1.22	0.000814	0.0144
Biological process	transport (GO:0006810)	2688	414	339.11	+	1.22	9.99e-06	0.000437
Biological process	primary metabolic process (GO:0044238)	9106	1398	1148.78	+	1.22	2.74e-19	9.49e-17
Biological process	biological_process (GO:0008150)	20023	3003	2526.02	+	1.19	2.6e-55	5.39e-52
Biological process	organic substance biosynthetic process (GO:1901576)	4622	690	583.09	+	1.18	6.62e-07	4.1e-05
Biological process	cellular nitrogen compound metabolic process (GO:0034641)	3468	517	437.51	+	1.18	2.62e-05	0.000938
Biological process	nitrogen compound metabolic process (GO:0006807)	7482	1096	943.9	+	1.16	4.3e-09	3.8e-07
Biological process	biosynthetic process (GO:0009058)	4834	708	609.84	+	1.16	6.68e-06	0.000298
Biological process	response to stimulus (GO:0050896)	4895	714	617.53	+	1.16	1.14e-05	0.000475
Biological process	cellular biosynthetic process (GO:0044249)	4450	648	561.39	+	1.15	3.97e-05	0.00134
Biological process	macromolecule metabolic process (GO:0043170)	6439	932	812.32	+	1.15	9.45e-07	5.37e-05
Biological process	organonitrogen compound metabolic process (GO:1901564)	5480	770	691.34	+	1.11	0.000596	0.0121
Biological process	defense response (GO:0006952)	2312	239	291.67	-	0.82	0.000522	0.0109
Biological process	response to external stimulus (GO:0009605)	2045	210	257.99	-	0.81	0.000863	0.0149
Biological process	response to biotic stimulus (GO:0009607)	1968	202	248.28	-	0.81	0.00101	0.0173
Biological process	proteolysis (GO:0006508)	1713	170	216.11	-	0.79	0.000448	0.00959
Biological process	response to other organism (GO:0051707)	1929	190	243.36	-	0.78	0.000119	0.00327
Biological process	response to external biotic stimulus (GO:0043207)	1929	190	243.36	-	0.78	0.000119	0.00325
Biological process	biological process involved in interspecies interaction between organisms (GO:0044419)	1935	190	244.11	-	0.78	0.000105	0.00296
Biological process	Unclassified (UNCLASSIFIED)	15116	1430	1906.98	-	0.75	2.6e-55	3.59e-52
Biological process	defense response to other organism (GO:0098542)	1784	157	225.06	-	0.7	2.32e-07	1.6e-05
Biological process	mRNA splicing, via spliceosome (GO:0000398)	252	16	31.79	-	0.5	0.00158	0.0249
Biological process	photosynthesis (GO:0015979)	369	21	46.55	-	0.45	1.29e-05	0.000529
Biological process	photosynthesis, light reaction (GO:0019684)	158	7	19.93	-	0.35	0.000714	0.0135
Biological process	ribonucleoside triphosphate biosynthetic process (GO:0009201)	137	5	17.28	-	0.29	0.00066	0.0129
Biological process	nucleoside triphosphate biosynthetic process (GO:0009142)	138	5	17.41	-	0.29	0.000452	0.00957
Biological process	proton motive force-driven ATP synthesis (GO:0015986)	121	4	15.26	-	0.26	0.000816	0.0144
Biological process	ATP biosynthetic process (GO:0006754)	123	4	15.52	-	0.26	0.000563	0.0116
Biological process	purine nucleoside triphosphate biosynthetic process (GO:0009145)	132	4	16.65	-	0.24	0.000197	0.00489
Biological process	purine ribonucleoside triphosphate biosynthetic process (GO:0009206)	132	4	16.65	-	0.24	0.000197	0.00486
Biological process	mRNA cis splicing, via spliceosome (GO:0045292)	80	2	10.09	-	0.2	0.00345	0.0427
Biological process	photosynthetic electron transport chain (GO:0009767)	106	2	13.37	-	0.15	0.000175	0.00453
Biological process	photosynthetic electron transport in photosystem II (GO:0009772)	46	0	5.8	-	< 0.01	0.00318	0.0398
Biological process	rejection of self pollen (GO:0060320)	52	0	6.56	-	< 0.01	0.00136	0.0217
Molecular function	molybdenum ion binding (GO:0030151)	5	4	0.63	+	6.34	0.00114	0.0352
Molecular function	aldose 1-epimerase activity (GO:0004034)	9	6	1.14	+	5.28	0.00024	0.0105
Molecular function	microtubule minus-end binding (GO:0051011)	8	5	1.01	+	4.95	0.00128	0.0387
Molecular function	L-aspartate:2-oxoglutarate aminotransferase activity (GO:0004069)	8	5	1.01	+	4.95	0.00128	0.0382
Molecular function	oxidoreductase activity, acting on the CH-CH group of donors, oxygen as acceptor (GO:0016634)	8	5	1.01	+	4.95	0.00128	0.0378
Molecular function	fatty acid binding (GO:0005504)	15	9	1.89	+	4.76	1.96e-05	0.00139
Molecular function	inositol phosphate kinase activity (GO:0180030)	15	7	1.89	+	3.7	0.00129	0.0375
Molecular function	metalloexopeptidase activity (GO:0008235)	15	7	1.89	+	3.7	0.00129	0.0371
Molecular function	adenyl-nucleotide exchange factor activity (GO:0000774)	21	9	2.65	+	3.4	0.000564	0.0207
Molecular function	racemase and epimerase activity, acting on carbohydrates and derivatives (GO:0016857)	28	11	3.53	+	3.11	0.000346	0.0147
Molecular function	ATPase regulator activity (GO:0060590)	27	10	3.41	+	2.94	0.0011	0.0351
Molecular function	ligand-gated channel activity (GO:0022834)	41	15	5.17	+	2.9	7.96e-05	0.00447
Molecular function	ligand-gated monoatomic ion channel activity (GO:0015276)	41	15	5.17	+	2.9	7.96e-05	0.00437
Molecular function	monocarboxylic acid binding (GO:0033293)	46	16	5.8	+	2.76	9.38e-05	0.00504
Molecular function	racemase and epimerase activity (GO:0016854)	41	14	5.17	+	2.71	0.000317	0.0137
Molecular function	galactosyltransferase activity (GO:0008378)	42	14	5.3	+	2.64	0.00042	0.0172
Molecular function	clathrin binding (GO:0030276)	37	12	4.67	+	2.57	0.0014	0.0394
Molecular function	calcium-dependent protein kinase activity (GO:0010857)	45	14	5.68	+	2.47	0.000919	0.0313
Molecular function	calmodulin-dependent protein kinase activity (GO:0004683)	45	14	5.68	+	2.47	0.000919	0.0309
Molecular function	calcium-dependent protein serine/threonine kinase activity (GO:0009931)	45	14	5.68	+	2.47	0.000919	0.0304
Molecular function	tRNA binding (GO:0000049)	52	16	6.56	+	2.44	0.000467	0.0185
Molecular function	myosin phosphatase activity (GO:0017018)	90	27	11.35	+	2.38	1.59e-05	0.00116
Molecular function	RNA methyltransferase activity (GO:0008173)	67	20	8.45	+	2.37	0.000153	0.00741
Molecular function	transmembrane signaling receptor activity (GO:0004888)	67	19	8.45	+	2.25	0.000576	0.0208
Molecular function	acid-thiol ligase activity (GO:0016878)	57	16	7.19	+	2.23	0.00187	0.0496
Molecular function	oxidoreductase activity, acting on the CH-CH group of donors (GO:0016627)	128	34	16.15	+	2.11	2.15e-05	0.00149
Molecular function	protein serine/threonine phosphatase activity (GO:0004722)	144	38	18.17	+	2.09	6.89e-06	0.000538
Molecular function	gated channel activity (GO:0022836)	112	29	14.13	+	2.05	0.000144	0.00712
Molecular function	phosphatidylinositol binding (GO:0035091)	79	20	9.97	+	2.01	0.00186	0.05
Molecular function	phosphoprotein phosphatase activity (GO:0004721)	196	49	24.73	+	1.98	2.21e-06	0.000198
Molecular function	phosphatase activity (GO:0016791)	373	88	47.06	+	1.87	6.12e-09	9.86e-07
Molecular function	acetyltransferase activity (GO:0016407)	149	34	18.8	+	1.81	0.000479	0.0187
Molecular function	phospholipid binding (GO:0005543)	135	30	17.03	+	1.76	0.00167	0.0463
Molecular function	phosphoric ester hydrolase activity (GO:0042578)	436	95	55	+	1.73	8.47e-08	8.53e-06
Molecular function	transferase activity, transferring alkyl or aryl (other than methyl) groups (GO:0016765)	197	42	24.85	+	1.69	0.000533	0.0201
Molecular function	catalytic activity, acting on a tRNA (GO:0140101)	174	37	21.95	+	1.69	0.00124	0.038
Molecular function	signaling receptor activity (GO:0038023)	184	39	23.21	+	1.68	0.00111	0.0347
Molecular function	molecular transducer activity (GO:0060089)	194	41	24.47	+	1.68	0.00101	0.033
Molecular function	carboxylic acid binding (GO:0031406)	252	53	31.79	+	1.67	0.000177	0.00823
Molecular function	organic acid binding (GO:0043177)	252	53	31.79	+	1.67	0.000177	0.00808
Molecular function	carboxylic ester hydrolase activity (GO:0052689)	225	47	28.39	+	1.66	0.000542	0.0202
Molecular function	lipid binding (GO:0008289)	322	67	40.62	+	1.65	3.16e-05	0.00196
Molecular function	vitamin binding (GO:0019842)	308	63	38.86	+	1.62	9.43e-05	0.00495
Molecular function	hexosyltransferase activity (GO:0016758)	318	64	40.12	+	1.6	0.000168	0.00795
Molecular function	isomerase activity (GO:0016853)	278	55	35.07	+	1.57	0.000724	0.0257
Molecular function	sequence-specific DNA binding (GO:0043565)	1067	208	134.61	+	1.55	1.08e-10	3.27e-08
Molecular function	glycosyltransferase activity (GO:0016757)	547	106	69.01	+	1.54	6.59e-06	0.000531
Molecular function	protein serine/threonine kinase activity (GO:0004674)	849	164	107.11	+	1.53	2.4e-08	2.9e-06
Molecular function	carbohydrate binding (GO:0030246)	361	69	45.54	+	1.52	0.000422	0.017
Molecular function	acyltransferase activity, transferring groups other than amino-acyl groups (GO:0016747)	375	71	47.31	+	1.5	0.000416	0.0173
Molecular function	hydrolase activity, acting on ester bonds (GO:0016788)	1113	210	140.41	+	1.5	1.55e-09	3.13e-07
Molecular function	DNA-binding transcription factor activity (GO:0003700)	1211	225	152.78	+	1.47	1.76e-09	3.03e-07
Molecular function	acyltransferase activity (GO:0016746)	748	138	94.36	+	1.46	4.52e-06	0.000376
Molecular function	transcription regulator activity (GO:0140110)	1373	250	173.21	+	1.44	1.56e-09	2.9e-07
Molecular function	transferase activity, transferring one-carbon groups (GO:0016741)	435	79	54.88	+	1.44	0.0008	0.0276
Molecular function	transcription regulatory region nucleic acid binding (GO:0001067)	730	131	92.09	+	1.42	2.88e-05	0.00188
Molecular function	transcription cis-regulatory region binding (GO:0000976)	730	131	92.09	+	1.42	2.88e-05	0.00183
Molecular function	methyltransferase activity (GO:0008168)	413	74	52.1	+	1.42	0.0017	0.0467
Molecular function	double-stranded DNA binding (GO:0003690)	846	151	106.73	+	1.41	9.92e-06	0.000749
Molecular function	zinc ion binding (GO:0008270)	753	134	95	+	1.41	3.78e-05	0.00228
Molecular function	RNA binding (GO:0003723)	1433	254	180.78	+	1.41	1.46e-08	1.95e-06
Molecular function	sequence-specific double-stranded DNA binding (GO:1990837)	743	131	93.73	+	1.4	6.96e-05	0.0041
Molecular function	transferase activity (GO:0016740)	4284	752	540.45	+	1.39	2.34e-23	1.41e-20
Molecular function	molecular function regulator activity (GO:0098772)	696	119	87.8	+	1.36	0.000527	0.0202
Molecular function	kinase activity (GO:0016301)	1885	316	237.8	+	1.33	8.26e-08	8.68e-06
Molecular function	DNA binding (GO:0003677)	2453	405	309.46	+	1.31	6.13e-09	9.26e-07
Molecular function	phosphotransferase activity, alcohol group as acceptor (GO:0016773)	1769	288	223.17	+	1.29	4.2e-06	0.000362
Molecular function	metal ion binding (GO:0046872)	3645	586	459.84	+	1.27	1.19e-10	2.88e-08
Molecular function	cation binding (GO:0043169)	3662	588	461.98	+	1.27	1.3e-10	2.86e-08
Molecular function	transferase activity, transferring phosphorus-containing groups (GO:0016772)	2178	349	274.77	+	1.27	1.56e-06	0.000145
Molecular function	protein kinase activity (GO:0004672)	1599	255	201.72	+	1.26	6.99e-05	0.00402
Molecular function	transition metal ion binding (GO:0046914)	1538	244	194.03	+	1.26	0.000137	0.00703
Molecular function	nucleic acid binding (GO:0003676)	4317	680	544.62	+	1.25	1.15e-10	3.08e-08
Molecular function	catalytic activity (GO:0003824)	11936	1826	1505.8	+	1.21	7.93e-27	6.39e-24
Molecular function	oxidoreductase activity (GO:0016491)	2299	350	290.03	+	1.21	0.000142	0.00715
Molecular function	molecular_function (GO:0003674)	20618	3089	2601.09	+	1.19	9.05e-59	1.09e-55
Molecular function	ATP binding (GO:0005524)	3123	461	393.99	+	1.17	0.000215	0.00961
Molecular function	binding (GO:0005488)	13057	1911	1647.22	+	1.16	3.68e-18	1.78e-15
Molecular function	ion binding (GO:0043167)	7728	1126	974.93	+	1.15	8.18e-09	1.16e-06
Molecular function	small molecule binding (GO:0036094)	8045	1158	1014.93	+	1.14	6.85e-08	7.88e-06
Molecular function	purine ribonucleoside triphosphate binding (GO:0035639)	3461	497	436.63	+	1.14	0.00133	0.0378
Molecular function	organic cyclic compound binding (GO:0097159)	9404	1343	1186.37	+	1.13	2.02e-08	2.57e-06
Molecular function	anion binding (GO:0043168)	4546	643	573.51	+	1.12	0.00104	0.0334
Molecular function	Unclassified (UNCLASSIFIED)	14521	1344	1831.91	-	0.73	9.05e-59	2.19e-55
Molecular function	peptidase activity (GO:0008233)	1387	115	174.98	-	0.66	2.31e-07	2.23e-05
Molecular function	cysteine-type peptidase activity (GO:0008234)	759	29	95.75	-	0.3	4.13e-17	1.66e-14
Molecular function	terpene synthase activity (GO:0010333)	91	2	11.48	-	0.17	0.000756	0.0265
Molecular function	ADP binding (GO:0043531)	378	8	47.69	-	0.17	2.2e-13	7.61e-11
Molecular function	oxidoreduction-driven active transmembrane transporter activity (GO:0015453)	71	1	8.96	-	0.11	0.00177	0.0482
Molecular function	chlorophyll binding (GO:0016168)	106	1	13.37	-	0.07	2.27e-05	0.00152
Molecular function	alpha-tubulin binding (GO:0043014)	150	1	18.92	-	0.05	8.01e-08	8.79e-06
Cellular component	nuclear telomere cap complex (GO:0000783)	4	4	0.5	+	7.93	0.000253	0.0055
Cellular component	telomere cap complex (GO:0000782)	4	4	0.5	+	7.93	0.000253	0.00536
Cellular component	CST complex (GO:1990879)	3	3	0.38	+	7.93	0.00201	0.0319
Cellular component	chromosome, telomeric repeat region (GO:0140445)	4	4	0.5	+	7.93	0.000253	0.00522
Cellular component	GPI-anchor transamidase complex (GO:0042765)	6	4	0.76	+	5.28	0.00307	0.0373
Cellular component	transcription repressor complex (GO:0017053)	6	4	0.76	+	5.28	0.00307	0.0367
Cellular component	caspase complex (GO:0008303)	6	4	0.76	+	5.28	0.00307	0.0362
Cellular component	cohesin complex (GO:0008278)	9	5	1.14	+	4.4	0.00258	0.0323
Cellular component	clathrin coat of coated pit (GO:0030132)	12	6	1.51	+	3.96	0.00188	0.0304
Cellular component	cortical microtubule cytoskeleton (GO:0030981)	19	9	2.4	+	3.75	0.000225	0.0053
Cellular component	cortical microtubule (GO:0055028)	19	9	2.4	+	3.75	0.000225	0.00516
Cellular component	cortical cytoskeleton (GO:0030863)	19	9	2.4	+	3.75	0.000225	0.00502
Cellular component	exoribonuclease complex (GO:1905354)	22	10	2.78	+	3.6	0.000154	0.00385
Cellular component	exosome (RNase complex) (GO:0000178)	20	9	2.52	+	3.57	0.000363	0.00731
Cellular component	nuclear exosome (RNase complex) (GO:0000176)	16	7	2.02	+	3.47	0.00204	0.0319
Cellular component	microtubule organizing center (GO:0005815)	16	7	2.02	+	3.47	0.00204	0.0313
Cellular component	cytoplasmic microtubule (GO:0005881)	25	10	3.15	+	3.17	0.000543	0.0107
Cellular component	clathrin-coated pit (GO:0005905)	30	10	3.78	+	2.64	0.00275	0.0339
Cellular component	cell cortex (GO:0005938)	71	23	8.96	+	2.57	1.17e-05	0.000458
Cellular component	microbody (GO:0042579)	121	32	15.26	+	2.1	4.38e-05	0.0012
Cellular component	peroxisome (GO:0005777)	121	32	15.26	+	2.1	4.38e-05	0.00117
Cellular component	endoplasmic reticulum protein-containing complex (GO:0140534)	88	23	11.1	+	2.07	0.000544	0.0105
Cellular component	plasmodesma (GO:0009506)	80	20	10.09	+	1.98	0.00211	0.0316
Cellular component	cell-cell junction (GO:0005911)	80	20	10.09	+	1.98	0.00211	0.0311
Cellular component	symplast (GO:0055044)	80	20	10.09	+	1.98	0.00211	0.0305
Cellular component	anchoring junction (GO:0070161)	80	20	10.09	+	1.98	0.00211	0.03
Cellular component	cell junction (GO:0030054)	80	20	10.09	+	1.98	0.00211	0.0295
Cellular component	Golgi membrane (GO:0000139)	245	53	30.91	+	1.71	9.37e-05	0.00242
Cellular component	nuclear outer membrane-endoplasmic reticulum membrane network (GO:0042175)	317	68	39.99	+	1.7	1.18e-05	0.000444
Cellular component	transcription regulator complex (GO:0005667)	140	30	17.66	+	1.7	0.00312	0.0363
Cellular component	Golgi apparatus (GO:0005794)	627	134	79.1	+	1.69	6.21e-10	3.94e-08
Cellular component	endoplasmic reticulum membrane (GO:0005789)	315	67	39.74	+	1.69	1.67e-05	0.0006
Cellular component	endoplasmic reticulum subcompartment (GO:0098827)	318	67	40.12	+	1.67	2.69e-05	0.000889
Cellular component	organelle subcompartment (GO:0031984)	377	78	47.56	+	1.64	1.05e-05	0.000457
Cellular component	endoplasmic reticulum (GO:0005783)	607	125	76.58	+	1.63	3.11e-08	1.71e-06
Cellular component	endomembrane system (GO:0012505)	1447	295	182.55	+	1.62	2.28e-17	1.71e-15
Cellular component	cell periphery (GO:0071944)	1511	272	190.62	+	1.43	9.14e-10	5.39e-08
Cellular component	cytoplasm (GO:0005737)	6859	1218	865.3	+	1.41	4.03e-43	6.65e-41
Cellular component	cytosol (GO:0005829)	1033	179	130.32	+	1.37	9.17e-06	0.000421
Cellular component	bounding membrane of organelle (GO:0098588)	778	134	98.15	+	1.37	0.000161	0.0039
Cellular component	plasma membrane (GO:0005886)	1355	232	170.94	+	1.36	9.89e-07	5.1e-05
Cellular component	intracellular membrane-bounded organelle (GO:0043231)	8467	1427	1068.16	+	1.34	3.19e-39	4.39e-37
Cellular component	intracellular anatomical structure (GO:0005622)	11287	1900	1423.92	+	1.33	5.51e-58	1.14e-55
Cellular component	membrane-bounded organelle (GO:0043227)	8500	1430	1072.33	+	1.33	6.63e-39	7.83e-37
Cellular component	intracellular organelle lumen (GO:0070013)	636	106	80.24	+	1.32	0.00256	0.0335
Cellular component	membrane-enclosed lumen (GO:0031974)	636	106	80.24	+	1.32	0.00256	0.033
Cellular component	organelle lumen (GO:0043233)	636	106	80.24	+	1.32	0.00256	0.0325
Cellular component	nucleus (GO:0005634)	4698	780	592.68	+	1.32	1.3e-17	1.08e-15
Cellular component	organelle membrane (GO:0031090)	1509	245	190.37	+	1.29	3.06e-05	0.000972
Cellular component	cellular anatomical entity (GO:0110165)	16990	2758	2143.39	+	1.29	2.66e-87	2.19e-84
Cellular component	intracellular organelle (GO:0043229)	9512	1540	1200	+	1.28	2.77e-33	2.86e-31
Cellular component	chloroplast (GO:0009507)	909	147	114.68	+	1.28	0.00167	0.0275
Cellular component	organelle (GO:0043226)	9543	1543	1203.91	+	1.28	4.09e-33	3.76e-31
Cellular component	cellular_component (GO:0005575)	17213	2783	2171.53	+	1.28	1.54e-86	4.23e-84
Cellular component	membrane (GO:0016020)	8030	1217	1013.03	+	1.2	1.82e-14	1.26e-12
Cellular component	Unclassified (UNCLASSIFIED)	17926	1650	2261.47	-	0.73	1.54e-86	6.35e-84
Cellular component	ribonucleoprotein complex (GO:1990904)	838	76	105.72	-	0.72	0.0013	0.0219
Cellular component	ribosome (GO:0005840)	474	36	59.8	-	0.6	0.000609	0.0114
Cellular component	ribosomal subunit (GO:0044391)	321	23	40.5	-	0.57	0.00225	0.031
Cellular component	photosynthetic membrane (GO:0034357)	318	22	40.12	-	0.55	0.00122	0.021
Cellular component	thylakoid (GO:0009579)	449	28	56.64	-	0.49	1.13e-05	0.000467
Cellular component	spliceosomal complex (GO:0005681)	204	11	25.74	-	0.43	0.000946	0.0166
Cellular component	spliceosomal snRNP complex (GO:0097525)	133	6	16.78	-	0.36	0.00245	0.0331
Cellular component	small nuclear ribonucleoprotein complex (GO:0030532)	133	6	16.78	-	0.36	0.00245	0.0326
Cellular component	proton-transporting ATP synthase complex (GO:0045259)	121	4	15.26	-	0.26	0.000816	0.0147
Cellular component	photosystem (GO:0009521)	216	7	27.25	-	0.26	2.59e-06	0.000126
Cellular component	photosystem II (GO:0009523)	163	5	20.56	-	0.24	4.24e-05	0.00121
Cellular component	U2-type spliceosomal complex (GO:0005684)	108	3	13.62	-	0.22	0.00068	0.0125
Cellular component	prespliceosome (GO:0071010)	82	0	10.34	-	< 0.01	3.18e-05	0.000974
Cellular component	U2-type prespliceosome (GO:0071004)	82	0	10.34	-	< 0.01	3.18e-05	0.000939
Cellular component	U1 snRNP (GO:0005685)	84	0	10.6	-	< 0.01	2.01e-05	0.000691

## Sheet: SNPS_QO
Functional class	GO	REFLIST	#	Expected	over/under	fold Enrichment	raw P-value	FDR
Biological process	abscisic acid metabolic process (GO:0009687)	6	4	0.66	+	6.07	0.00181	0.0369
Biological process	tertiary alcohol metabolic process (GO:1902644)	6	4	0.66	+	6.07	0.00181	0.0367
Biological process	apocarotenoid metabolic process (GO:0043288)	6	4	0.66	+	6.07	0.00181	0.0365
Biological process	oligosaccharide-lipid intermediate biosynthetic process (GO:0006490)	12	7	1.32	+	5.31	9.16e-05	0.00352
Biological process	response to monosaccharide (GO:0034284)	9	5	0.99	+	5.06	0.00137	0.0305
Biological process	response to glucose (GO:0009749)	9	5	0.99	+	5.06	0.00137	0.0304
Biological process	response to hexose (GO:0009746)	9	5	0.99	+	5.06	0.00137	0.0302
Biological process	1-aminocyclopropane-1-carboxylate metabolic process (GO:0018871)	9	5	0.99	+	5.06	0.00137	0.0301
Biological process	1-aminocyclopropane-1-carboxylate biosynthetic process (GO:0042218)	9	5	0.99	+	5.06	0.00137	0.0299
Biological process	galactose catabolic process (GO:0019388)	13	7	1.43	+	4.91	0.00018	0.00611
Biological process	galactose catabolic process via UDP-galactose (GO:0033499)	13	7	1.43	+	4.91	0.00018	0.00606
Biological process	cell development (GO:0048468)	18	9	1.98	+	4.56	4.4e-05	0.00187
Biological process	hexose catabolic process (GO:0019320)	14	7	1.54	+	4.56	0.000325	0.00957
Biological process	regulation of phenylpropanoid metabolic process (GO:2000762)	10	5	1.1	+	4.56	0.00249	0.0478
Biological process	transmembrane receptor protein serine/threonine kinase signaling pathway (GO:0007178)	17	8	1.87	+	4.29	0.000203	0.00671
Biological process	enzyme-linked receptor protein signaling pathway (GO:0007167)	17	8	1.87	+	4.29	0.000203	0.00665
Biological process	cellular response to aldehyde (GO:0110096)	15	7	1.65	+	4.25	0.000552	0.0152
Biological process	cellular detoxification of aldehyde (GO:0110095)	15	7	1.65	+	4.25	0.000552	0.0151
Biological process	protein neddylation (GO:0045116)	15	7	1.65	+	4.25	0.000552	0.015
Biological process	monosaccharide catabolic process (GO:0046365)	15	7	1.65	+	4.25	0.000552	0.0149
Biological process	glycolytic process through fructose-6-phosphate (GO:0061615)	14	6	1.54	+	3.9	0.00239	0.0464
Biological process	tyrosine catabolic process (GO:0006572)	14	6	1.54	+	3.9	0.00239	0.0462
Biological process	tRNA methylation (GO:0030488)	26	11	2.85	+	3.85	4.39e-05	0.00188
Biological process	response to oomycetes (GO:0002239)	22	9	2.41	+	3.73	0.000299	0.0092
Biological process	positive regulation of multicellular organismal process (GO:0051240)	20	8	2.2	+	3.64	0.000779	0.0201
Biological process	positive regulation of developmental process (GO:0051094)	23	9	2.52	+	3.56	0.000443	0.0125
Biological process	defense response to oomycetes (GO:0002229)	21	8	2.31	+	3.47	0.00114	0.026
Biological process	protein complex oligomerization (GO:0051259)	38	14	4.17	+	3.36	2.67e-05	0.00122
Biological process	mitotic sister chromatid segregation (GO:0000070)	38	12	4.17	+	2.88	0.000525	0.0145
Biological process	protein acylation (GO:0043543)	32	10	3.51	+	2.85	0.00166	0.0342
Biological process	RNA methylation (GO:0001510)	74	23	8.12	+	2.83	2.44e-06	0.000156
Biological process	mitotic nuclear division (GO:0140014)	39	12	4.28	+	2.8	0.000683	0.0181
Biological process	spindle assembly (GO:0051225)	46	14	5.05	+	2.77	0.000284	0.00881
Biological process	developmental growth (GO:0048589)	40	12	4.39	+	2.73	0.00088	0.0217
Biological process	regulation of growth (GO:0040008)	37	11	4.06	+	2.71	0.00155	0.0322
Biological process	cellular response to heat (GO:0034605)	45	13	4.94	+	2.63	0.000809	0.0205
Biological process	glucose metabolic process (GO:0006006)	52	15	5.71	+	2.63	0.000335	0.00974
Biological process	sister chromatid segregation (GO:0000819)	42	12	4.61	+	2.6	0.00141	0.0303
Biological process	exocytosis (GO:0006887)	60	17	6.59	+	2.58	0.000176	0.00618
Biological process	protein N-linked glycosylation (GO:0006487)	46	13	5.05	+	2.57	0.00102	0.024
Biological process	macromolecule methylation (GO:0043414)	108	30	11.85	+	2.53	1.14e-06	8.03e-05
Biological process	protein autophosphorylation (GO:0046777)	80	22	8.78	+	2.51	3.47e-05	0.00152
Biological process	response to heat (GO:0009408)	99	27	10.87	+	2.48	5.6e-06	0.000314
Biological process	secretion by cell (GO:0032940)	66	18	7.24	+	2.48	0.000195	0.00653
Biological process	cell morphogenesis (GO:0000902)	52	14	5.71	+	2.45	0.00111	0.0257
Biological process	growth (GO:0040007)	52	14	5.71	+	2.45	0.00111	0.0256
Biological process	peptidyl-lysine modification (GO:0018205)	60	16	6.59	+	2.43	0.00057	0.0153
Biological process	chromosome segregation (GO:0007059)	87	23	9.55	+	2.41	4.61e-05	0.00193
Biological process	protein dephosphorylation (GO:0006470)	118	31	12.95	+	2.39	3.87e-06	0.000229
Biological process	spindle organization (GO:0007051)	65	17	7.13	+	2.38	0.000497	0.0139
Biological process	secretion (GO:0046903)	69	18	7.57	+	2.38	0.000356	0.0103
Biological process	RNA modification (GO:0009451)	334	86	36.66	+	2.35	3.69e-14	1.09e-11
Biological process	protein lipidation (GO:0006497)	71	18	7.79	+	2.31	0.000775	0.0203
Biological process	lipoprotein biosynthetic process (GO:0042158)	71	18	7.79	+	2.31	0.000775	0.0201
Biological process	hexose metabolic process (GO:0019318)	123	31	13.5	+	2.3	7.67e-06	0.000425
Biological process	vitamin biosynthetic process (GO:0009110)	68	17	7.46	+	2.28	0.00123	0.028
Biological process	lipoprotein metabolic process (GO:0042157)	72	18	7.9	+	2.28	0.00085	0.0213
Biological process	response to molecule of fungal origin (GO:0002238)	117	29	12.84	+	2.26	2.06e-05	0.00103
Biological process	coumarin biosynthetic process (GO:0009805)	118	29	12.95	+	2.24	2.41e-05	0.00114
Biological process	coumarin metabolic process (GO:0009804)	118	29	12.95	+	2.24	2.41e-05	0.00112
Biological process	anatomical structure morphogenesis (GO:0009653)	157	38	17.23	+	2.21	2.26e-06	0.000149
Biological process	peptidyl-serine modification (GO:0018209)	101	24	11.09	+	2.16	0.000301	0.0092
Biological process	peptidyl-serine phosphorylation (GO:0018105)	101	24	11.09	+	2.16	0.000301	0.00914
Biological process	regulation of multicellular organismal process (GO:0051239)	80	19	8.78	+	2.16	0.000966	0.0232
Biological process	response to reactive oxygen species (GO:0000302)	73	17	8.01	+	2.12	0.00221	0.044
Biological process	export from cell (GO:0140352)	86	20	9.44	+	2.12	0.00138	0.03
Biological process	peptidyl-amino acid modification (GO:0018193)	241	56	26.45	+	2.12	6.38e-08	5.41e-06
Biological process	dephosphorylation (GO:0016311)	178	41	19.54	+	2.1	5.14e-06	0.000292
Biological process	monosaccharide metabolic process (GO:0005996)	159	36	17.45	+	2.06	2.02e-05	0.00102
Biological process	tRNA modification (GO:0006400)	84	19	9.22	+	2.06	0.00227	0.045
Biological process	glycoprotein metabolic process (GO:0009100)	171	38	18.77	+	2.02	2.1e-05	0.00102
Biological process	cellular response to oxygen-containing compound (GO:1901701)	169	37	18.55	+	1.99	3.57e-05	0.00154
Biological process	cellular developmental process (GO:0048869)	128	28	14.05	+	1.99	0.000319	0.00948
Biological process	response to oxygen-containing compound (GO:1901700)	373	80	40.94	+	1.95	4.88e-09	5.96e-07
Biological process	regulation of developmental process (GO:0050793)	145	31	15.92	+	1.95	0.000256	0.00825
Biological process	developmental process involved in reproduction (GO:0003006)	239	51	26.23	+	1.94	3.31e-06	0.000199
Biological process	icosanoid metabolic process (GO:0006690)	274	58	30.08	+	1.93	8.46e-07	6.05e-05
Biological process	regulation of signal transduction (GO:0009966)	128	27	14.05	+	1.92	0.000897	0.0221
Biological process	glycoprotein biosynthetic process (GO:0009101)	157	33	17.23	+	1.91	0.000263	0.00835
Biological process	protein glycosylation (GO:0006486)	157	33	17.23	+	1.91	0.000263	0.00828
Biological process	macromolecule glycosylation (GO:0043413)	157	33	17.23	+	1.91	0.000263	0.00822
Biological process	phenylpropanoid metabolic process (GO:0009698)	276	58	30.29	+	1.91	1.45e-06	0.0001
Biological process	cell differentiation (GO:0030154)	124	26	13.61	+	1.91	0.00125	0.0283
Biological process	lipoxygenase pathway (GO:0019372)	272	57	29.86	+	1.91	2e-06	0.000136
Biological process	green leaf volatile biosynthetic process (GO:0010597)	272	57	29.86	+	1.91	2e-06	0.000134
Biological process	regulation of cell communication (GO:0010646)	129	27	14.16	+	1.91	0.000959	0.0233
Biological process	regulation of signaling (GO:0023051)	129	27	14.16	+	1.91	0.000959	0.0231
Biological process	post-embryonic development (GO:0009791)	265	55	29.09	+	1.89	3.98e-06	0.000233
Biological process	macromolecule modification (GO:0043412)	1784	369	195.82	+	1.88	1.83e-34	1.9e-31
Biological process	reproduction (GO:0000003)	358	74	39.3	+	1.88	8.73e-08	7.11e-06
Biological process	response to temperature stimulus (GO:0009266)	165	34	18.11	+	1.88	0.000257	0.00822
Biological process	phenylpropanoid biosynthetic process (GO:0009699)	199	41	21.84	+	1.88	8.46e-05	0.00329
Biological process	reproductive structure development (GO:0048608)	219	45	24.04	+	1.87	3.06e-05	0.00137
Biological process	reproductive system development (GO:0061458)	220	45	24.15	+	1.86	4.78e-05	0.00199
Biological process	microtubule cytoskeleton organization (GO:0000226)	147	30	16.14	+	1.86	0.00079	0.0203
Biological process	response to lipid (GO:0033993)	193	39	21.18	+	1.84	0.000176	0.00615
Biological process	tRNA processing (GO:0008033)	124	25	13.61	+	1.84	0.00231	0.0454
Biological process	small molecule catabolic process (GO:0044282)	214	43	23.49	+	1.83	9.77e-05	0.00372
Biological process	protein phosphorylation (GO:0006468)	425	84	46.65	+	1.8	8.21e-08	6.82e-06
Biological process	glycosylation (GO:0070085)	168	33	18.44	+	1.79	0.00111	0.0257
Biological process	protein modification process (GO:0036211)	1416	278	155.43	+	1.79	1.78e-22	9.24e-20
Biological process	reproductive process (GO:0022414)	347	68	38.09	+	1.79	2.36e-06	0.000153
Biological process	response to oxidative stress (GO:0006979)	240	47	26.34	+	1.78	0.000103	0.00381
Biological process	response to inorganic substance (GO:0010035)	150	29	16.46	+	1.76	0.00233	0.0457
Biological process	fatty acid metabolic process (GO:0006631)	521	99	57.19	+	1.73	5.81e-08	5.02e-06
Biological process	monocarboxylic acid metabolic process (GO:0032787)	677	128	74.31	+	1.72	7.95e-10	1.22e-07
Biological process	developmental process (GO:0032502)	680	128	74.64	+	1.71	1.27e-09	1.82e-07
Biological process	methylation (GO:0032259)	335	63	36.77	+	1.71	2.06e-05	0.00101
Biological process	anatomical structure development (GO:0048856)	623	117	68.38	+	1.71	6.24e-09	7.01e-07
Biological process	detoxification (GO:0098754)	205	38	22.5	+	1.69	0.00152	0.0317
Biological process	response to toxic substance (GO:0009636)	212	39	23.27	+	1.68	0.00126	0.0282
Biological process	regulation of response to stimulus (GO:0048583)	214	39	23.49	+	1.66	0.00138	0.03
Biological process	multicellular organismal process (GO:0032501)	542	98	59.49	+	1.65	7.17e-07	5.22e-05
Biological process	organic hydroxy compound metabolic process (GO:1901615)	255	46	27.99	+	1.64	0.00081	0.0204
Biological process	system development (GO:0048731)	414	74	45.44	+	1.63	2.43e-05	0.00112
Biological process	secondary metabolite biosynthetic process (GO:0044550)	270	48	29.64	+	1.62	0.000809	0.0206
Biological process	multicellular organism development (GO:0007275)	506	89	55.54	+	1.6	7.69e-06	0.00042
Biological process	response to chemical (GO:0042221)	1305	229	143.24	+	1.6	4.95e-13	1.37e-10
Biological process	response to abiotic stimulus (GO:0009628)	449	78	49.28	+	1.58	4.98e-05	0.00203
Biological process	secondary metabolic process (GO:0019748)	398	69	43.69	+	1.58	0.000135	0.00488
Biological process	phosphorylation (GO:0016310)	1336	228	146.64	+	1.55	9.05e-12	1.98e-09
Biological process	cell wall organization (GO:0071555)	340	58	37.32	+	1.55	0.00064	0.017
Biological process	cellular response to chemical stimulus (GO:0070887)	645	110	70.8	+	1.55	3.01e-06	0.000184
Biological process	protein modification by small protein conjugation or removal (GO:0070647)	540	92	59.27	+	1.55	2.06e-05	0.00102
Biological process	carbohydrate catabolic process (GO:0016052)	294	50	32.27	+	1.55	0.00185	0.0372
Biological process	post-translational protein modification (GO:0043687)	547	93	60.04	+	1.55	2.32e-05	0.00111
Biological process	carboxylic acid metabolic process (GO:0019752)	1136	192	124.69	+	1.54	9.88e-10	1.47e-07
Biological process	small molecule metabolic process (GO:0044281)	1882	318	206.58	+	1.54	2.16e-15	7.47e-13
Biological process	external encapsulating structure organization (GO:0045229)	350	59	38.42	+	1.54	0.000773	0.0203
Biological process	cell cycle process (GO:0022402)	333	56	36.55	+	1.53	0.00141	0.0304
Biological process	oxoacid metabolic process (GO:0043436)	1154	194	126.67	+	1.53	1.31e-09	1.81e-07
Biological process	organic acid metabolic process (GO:0006082)	1155	194	126.78	+	1.53	1.35e-09	1.81e-07
Biological process	response to organic substance (GO:0010033)	883	148	96.92	+	1.53	1.46e-07	1.15e-05
Biological process	small molecule biosynthetic process (GO:0044283)	584	97	64.1	+	1.51	3.24e-05	0.00143
Biological process	cellular catabolic process (GO:0044248)	669	111	73.43	+	1.51	1.1e-05	0.000588
Biological process	lipid metabolic process (GO:0006629)	1382	229	151.69	+	1.51	1.57e-10	3.1e-08
Biological process	intracellular signal transduction (GO:0035556)	351	58	38.53	+	1.51	0.00145	0.0308
Biological process	cell wall organization or biogenesis (GO:0071554)	449	74	49.28	+	1.5	0.00044	0.0125
Biological process	cellular response to stimulus (GO:0051716)	1766	288	193.84	+	1.49	3.72e-12	8.58e-10
Biological process	cellular response to organic substance (GO:0071310)	394	64	43.25	+	1.48	0.00149	0.0315
Biological process	positive regulation of biological process (GO:0048518)	505	82	55.43	+	1.48	0.000315	0.00942
Biological process	catabolic process (GO:0009056)	1559	253	171.12	+	1.48	1.43e-10	2.97e-08
Biological process	ncRNA processing (GO:0034470)	383	62	42.04	+	1.47	0.00173	0.0356
Biological process	protein modification by small protein conjugation (GO:0032446)	440	71	48.3	+	1.47	0.000922	0.0225
Biological process	organic substance catabolic process (GO:1901575)	1396	225	153.23	+	1.47	3.12e-09	3.92e-07
Biological process	amino acid metabolic process (GO:0006520)	447	72	49.06	+	1.47	0.000999	0.0238
Biological process	cellular lipid metabolic process (GO:0044255)	1047	168	114.92	+	1.46	4.63e-07	3.49e-05
Biological process	phosphate-containing compound metabolic process (GO:0006796)	2109	337	231.49	+	1.46	6.9e-13	1.69e-10
Biological process	phosphorus metabolic process (GO:0006793)	2151	343	236.1	+	1.45	5.15e-13	1.34e-10
Biological process	cellular response to stress (GO:0033554)	621	99	68.16	+	1.45	0.000161	0.00571
Biological process	signal transduction (GO:0007165)	979	155	107.46	+	1.44	2.81e-06	0.000177
Biological process	signaling (GO:0023052)	980	155	107.57	+	1.44	2.87e-06	0.000178
Biological process	modification-dependent macromolecule catabolic process (GO:0043632)	431	68	47.31	+	1.44	0.00239	0.0465
Biological process	carbohydrate metabolic process (GO:0005975)	1063	165	116.68	+	1.41	4.28e-06	0.000247
Biological process	carbohydrate derivative metabolic process (GO:1901135)	784	121	86.06	+	1.41	0.000129	0.00472
Biological process	organonitrogen compound catabolic process (GO:1901565)	810	125	88.91	+	1.41	8.4e-05	0.00329
Biological process	cell communication (GO:0007154)	1026	158	112.62	+	1.4	1.22e-05	0.000632
Biological process	macromolecule catabolic process (GO:0009057)	875	134	96.04	+	1.4	7.61e-05	0.00301
Biological process	cellular component assembly (GO:0022607)	632	96	69.37	+	1.38	0.00103	0.0241
Biological process	biological regulation (GO:0065007)	4358	657	478.35	+	1.37	6.52e-19	3.01e-16
Biological process	cellular component organization (GO:0016043)	2071	311	227.32	+	1.37	6.15e-09	7.09e-07
Biological process	regulation of biological process (GO:0050789)	4053	607	444.87	+	1.36	9.78e-17	3.69e-14
Biological process	regulation of RNA metabolic process (GO:0051252)	2281	340	250.37	+	1.36	2.86e-09	3.71e-07
Biological process	regulation of RNA biosynthetic process (GO:2001141)	2211	328	242.69	+	1.35	9.26e-09	9.15e-07
Biological process	regulation of DNA-templated transcription (GO:0006355)	2211	328	242.69	+	1.35	9.26e-09	8.94e-07
Biological process	regulation of cellular process (GO:0050794)	3888	576	426.76	+	1.35	6.08e-15	1.94e-12
Biological process	cellular component biogenesis (GO:0044085)	1055	156	115.8	+	1.35	0.000114	0.00417
Biological process	regulation of biosynthetic process (GO:0009889)	2639	390	289.67	+	1.35	4.57e-10	8.26e-08
Biological process	regulation of gene expression (GO:0010468)	2606	385	286.05	+	1.35	5.61e-10	8.96e-08
Biological process	regulation of macromolecule biosynthetic process (GO:0010556)	2627	388	288.35	+	1.35	5.21e-10	9.02e-08
Biological process	regulation of cellular biosynthetic process (GO:0031326)	2634	389	289.12	+	1.35	5.43e-10	9.02e-08
Biological process	regulation of nucleobase-containing compound metabolic process (GO:0019219)	2358	344	258.82	+	1.33	2.51e-08	2.26e-06
Biological process	cellular component organization or biogenesis (GO:0071840)	2427	354	266.4	+	1.33	1.45e-08	1.37e-06
Biological process	RNA metabolic process (GO:0016070)	1568	228	172.11	+	1.32	9.31e-06	0.000502
Biological process	regulation of primary metabolic process (GO:0080090)	2602	375	285.61	+	1.31	1.95e-08	1.8e-06
Biological process	regulation of nitrogen compound metabolic process (GO:0051171)	2574	370	282.53	+	1.31	3.51e-08	3.1e-06
Biological process	regulation of cellular metabolic process (GO:0031323)	2852	409	313.05	+	1.31	6.97e-09	7.42e-07
Biological process	regulation of macromolecule metabolic process (GO:0060255)	2825	405	310.08	+	1.31	8.72e-09	8.83e-07
Biological process	regulation of metabolic process (GO:0019222)	2904	416	318.75	+	1.31	6.33e-09	6.92e-07
Biological process	organic cyclic compound metabolic process (GO:1901360)	3374	483	370.34	+	1.3	3.01e-10	5.68e-08
Biological process	organelle organization (GO:0006996)	1033	147	113.39	+	1.3	0.00101	0.0239
Biological process	organic cyclic compound biosynthetic process (GO:1901362)	1260	179	138.3	+	1.29	0.000335	0.00978
Biological process	cellular aromatic compound metabolic process (GO:0006725)	3296	464	361.78	+	1.28	7.62e-09	7.91e-07
Biological process	heterocycle biosynthetic process (GO:0018130)	1108	155	121.62	+	1.27	0.00149	0.0314
Biological process	cellular metabolic process (GO:0044237)	8349	1166	916.42	+	1.27	1.58e-22	9.35e-20
Biological process	cellular process (GO:0009987)	12962	1803	1422.76	+	1.27	3.4e-40	4.7e-37
Biological process	nucleic acid metabolic process (GO:0090304)	2071	287	227.32	+	1.26	3e-05	0.00135
Biological process	organic substance metabolic process (GO:0071704)	10059	1386	1104.12	+	1.26	1.89e-25	1.31e-22
Biological process	heterocycle metabolic process (GO:0046483)	3089	425	339.06	+	1.25	4.7e-07	3.48e-05
Biological process	metabolic process (GO:0008152)	11796	1597	1294.78	+	1.23	5.48e-27	4.55e-24
Biological process	primary metabolic process (GO:0044238)	9106	1231	999.51	+	1.23	9.81e-19	4.07e-16
Biological process	localization (GO:0051179)	2863	381	314.25	+	1.21	4.93e-05	0.00203
Biological process	nucleobase-containing compound metabolic process (GO:0006139)	2686	357	294.83	+	1.21	0.0001	0.00375
Biological process	establishment of localization (GO:0051234)	2779	368	305.03	+	1.21	9.94e-05	0.00375
Biological process	biological_process (GO:0008150)	20023	2593	2197.81	+	1.18	3.33e-43	1.38e-39
Biological process	transport (GO:0006810)	2688	347	295.05	+	1.18	0.00105	0.0245
Biological process	nitrogen compound metabolic process (GO:0006807)	7482	964	821.25	+	1.17	5.17e-09	6.14e-07
Biological process	macromolecule metabolic process (GO:0043170)	6439	825	706.77	+	1.17	3.04e-07	2.34e-05
Biological process	organic substance biosynthetic process (GO:1901576)	4622	588	507.33	+	1.16	6.56e-05	0.00265
Biological process	response to stimulus (GO:0050896)	4895	619	537.3	+	1.15	7.22e-05	0.00288
Biological process	biosynthetic process (GO:0009058)	4834	607	530.6	+	1.14	0.000201	0.00667
Biological process	organonitrogen compound metabolic process (GO:1901564)	5480	681	601.51	+	1.13	0.000221	0.00718
Biological process	cellular biosynthetic process (GO:0044249)	4450	550	488.45	+	1.13	0.0019	0.0379
Biological process	response to external stimulus (GO:0009605)	2045	176	224.47	-	0.78	0.000304	0.00916
Biological process	response to biotic stimulus (GO:0009607)	1968	169	216.02	-	0.78	0.000363	0.0104
Biological process	response to other organism (GO:0051707)	1929	163	211.73	-	0.77	0.000177	0.00614
Biological process	response to external biotic stimulus (GO:0043207)	1929	163	211.73	-	0.77	0.000177	0.00609
Biological process	biological process involved in interspecies interaction between organisms (GO:0044419)	1935	163	212.39	-	0.77	0.000155	0.00555
Biological process	Unclassified (UNCLASSIFIED)	15116	1264	1659.19	-	0.76	3.33e-43	6.92e-40
Biological process	defense response (GO:0006952)	2312	192	253.77	-	0.76	1.21e-05	0.000634
Biological process	translation (GO:0006412)	700	52	76.83	-	0.68	0.0018	0.0368
Biological process	peptide biosynthetic process (GO:0043043)	706	52	77.49	-	0.67	0.00152	0.0318
Biological process	defense response to other organism (GO:0098542)	1784	130	195.82	-	0.66	9.26e-08	7.4e-06
Biological process	photosynthesis (GO:0015979)	369	17	40.5	-	0.42	1.73e-05	0.000887
Biological process	photosynthesis, light reaction (GO:0019684)	158	5	17.34	-	0.29	0.000506	0.0141
Biological process	photosynthetic electron transport chain (GO:0009767)	106	2	11.63	-	0.17	0.000856	0.0213
Molecular function	ATP-dependent FeS chaperone activity (GO:0140663)	3	3	0.33	+	9.11	0.00132	0.039
Molecular function	acetolactate synthase activity (GO:0003984)	3	3	0.33	+	9.11	0.00132	0.0385
Molecular function	SUMO conjugating enzyme activity (GO:0061656)	6	4	0.66	+	6.07	0.00181	0.0486
Molecular function	aldose 1-epimerase activity (GO:0004034)	9	6	0.99	+	6.07	0.000109	0.00549
Molecular function	microtubule minus-end binding (GO:0051011)	8	5	0.88	+	5.69	0.000668	0.0221
Molecular function	L-aspartate:2-oxoglutarate aminotransferase activity (GO:0004069)	8	5	0.88	+	5.69	0.000668	0.0218
Molecular function	metallochaperone activity (GO:0016530)	8	5	0.88	+	5.69	0.000668	0.0215
Molecular function	1-aminocyclopropane-1-carboxylate synthase activity (GO:0016847)	9	5	0.99	+	5.06	0.00137	0.0394
Molecular function	MAP kinase kinase kinase activity (GO:0004709)	12	6	1.32	+	4.56	0.000894	0.0274
Molecular function	transmembrane receptor protein serine/threonine kinase activity (GO:0004675)	17	8	1.87	+	4.29	0.000203	0.00928
Molecular function	tRNA methyltransferase activity (GO:0008175)	17	8	1.87	+	4.29	0.000203	0.00911
Molecular function	adenyl-nucleotide exchange factor activity (GO:0000774)	21	9	2.31	+	3.9	0.000196	0.00927
Molecular function	ATPase regulator activity (GO:0060590)	27	11	2.96	+	3.71	6.68e-05	0.00367
Molecular function	S-acyltransferase activity (GO:0016417)	32	11	3.51	+	3.13	0.000393	0.0148
Molecular function	calcium-dependent protein kinase activity (GO:0010857)	45	15	4.94	+	3.04	5.43e-05	0.00328
Molecular function	calmodulin-dependent protein kinase activity (GO:0004683)	45	15	4.94	+	3.04	5.43e-05	0.0032
Molecular function	calcium-dependent protein serine/threonine kinase activity (GO:0009931)	45	15	4.94	+	3.04	5.43e-05	0.00312
Molecular function	racemase and epimerase activity (GO:0016854)	41	13	4.5	+	2.89	0.000297	0.0124
Molecular function	ligand-gated channel activity (GO:0022834)	41	13	4.5	+	2.89	0.000297	0.0122
Molecular function	ligand-gated monoatomic ion channel activity (GO:0015276)	41	13	4.5	+	2.89	0.000297	0.012
Molecular function	protein self-association (GO:0043621)	44	13	4.83	+	2.69	0.000639	0.0214
Molecular function	RNA methyltransferase activity (GO:0008173)	67	19	7.35	+	2.58	7.37e-05	0.00396
Molecular function	monocarboxylic acid binding (GO:0033293)	46	13	5.05	+	2.57	0.00102	0.0307
Molecular function	transmembrane signaling receptor activity (GO:0004888)	67	17	7.35	+	2.31	0.00114	0.0339
Molecular function	transferase activity, transferring nitrogenous groups (GO:0016769)	75	19	8.23	+	2.31	0.000532	0.0184
Molecular function	transaminase activity (GO:0008483)	75	19	8.23	+	2.31	0.000532	0.0181
Molecular function	protein serine/threonine phosphatase activity (GO:0004722)	144	35	15.81	+	2.21	5.52e-06	0.00043
Molecular function	gated channel activity (GO:0022836)	112	27	12.29	+	2.2	9.42e-05	0.00495
Molecular function	phosphatidylinositol binding (GO:0035091)	79	19	8.67	+	2.19	0.000845	0.0262
Molecular function	phosphoprotein phosphatase activity (GO:0004721)	196	45	21.51	+	2.09	1.5e-06	0.000158
Molecular function	acetyltransferase activity (GO:0016407)	149	34	16.35	+	2.08	3.13e-05	0.00194
Molecular function	O-acyltransferase activity (GO:0008374)	144	31	15.81	+	1.96	0.000236	0.0104
Molecular function	hydrolase activity, acting on carbon-nitrogen (but not peptide) bonds (GO:0016810)	120	25	13.17	+	1.9	0.00175	0.0474
Molecular function	acyltransferase activity, transferring groups other than amino-acyl groups (GO:0016747)	375	77	41.16	+	1.87	6.77e-08	1.17e-05
Molecular function	phosphatase activity (GO:0016791)	373	76	40.94	+	1.86	1.03e-07	1.66e-05
Molecular function	signaling receptor activity (GO:0038023)	184	37	20.2	+	1.83	0.000316	0.0125
Molecular function	aminoacyltransferase activity (GO:0016755)	323	64	35.45	+	1.81	2.63e-06	0.000254
Molecular function	molecular transducer activity (GO:0060089)	194	38	21.29	+	1.78	0.00046	0.0169
Molecular function	acyltransferase activity (GO:0016746)	748	146	82.1	+	1.78	4.02e-12	1.22e-09
Molecular function	ubiquitin-like protein transferase activity (GO:0019787)	318	62	34.9	+	1.78	7.79e-06	0.000588
Molecular function	phosphoric ester hydrolase activity (GO:0042578)	436	83	47.86	+	1.73	6.13e-07	7.05e-05
Molecular function	carbohydrate binding (GO:0030246)	361	68	39.62	+	1.72	8.86e-06	0.000649
Molecular function	oxidoreductase activity, acting on the CH-OH group of donors, NAD or NADP as acceptor (GO:0016616)	241	45	26.45	+	1.7	0.000383	0.0147
Molecular function	oxidoreductase activity, acting on CH-OH group of donors (GO:0016614)	275	51	30.19	+	1.69	0.000201	0.00932
Molecular function	carboxylic acid binding (GO:0031406)	252	46	27.66	+	1.66	0.00053	0.0188
Molecular function	organic acid binding (GO:0043177)	252	46	27.66	+	1.66	0.00053	0.0185
Molecular function	hexosyltransferase activity (GO:0016758)	318	58	34.9	+	1.66	9.73e-05	0.005
Molecular function	ubiquitin-protein transferase activity (GO:0004842)	298	54	32.71	+	1.65	0.000249	0.0107
Molecular function	isomerase activity (GO:0016853)	278	50	30.51	+	1.64	0.00047	0.017
Molecular function	vitamin binding (GO:0019842)	308	55	33.81	+	1.63	0.000316	0.0123
Molecular function	protein serine/threonine kinase activity (GO:0004674)	849	147	93.19	+	1.58	2.21e-08	4.46e-06
Molecular function	sequence-specific DNA binding (GO:0043565)	1067	179	117.12	+	1.53	6.7e-09	1.47e-06
Molecular function	zinc ion binding (GO:0008270)	753	124	82.65	+	1.5	3.93e-06	0.000328
Molecular function	glycosyltransferase activity (GO:0016757)	547	89	60.04	+	1.48	0.000143	0.00693
Molecular function	double-stranded DNA binding (GO:0003690)	846	137	92.86	+	1.48	3.44e-06	0.000297
Molecular function	transcription regulatory region nucleic acid binding (GO:0001067)	730	117	80.13	+	1.46	2.66e-05	0.00173
Molecular function	transcription cis-regulatory region binding (GO:0000976)	730	117	80.13	+	1.46	2.66e-05	0.00169
Molecular function	transferase activity (GO:0016740)	4284	680	470.23	+	1.45	1.83e-25	1.47e-22
Molecular function	DNA-binding transcription factor activity (GO:0003700)	1211	192	132.92	+	1.44	1.46e-07	2.08e-05
Molecular function	hydrolase activity, acting on ester bonds (GO:0016788)	1113	176	122.17	+	1.44	6.1e-07	7.37e-05
Molecular function	sequence-specific double-stranded DNA binding (GO:1990837)	743	117	81.55	+	1.43	6.61e-05	0.00371
Molecular function	transcription regulator activity (GO:0140110)	1373	212	150.71	+	1.41	2.95e-07	3.96e-05
Molecular function	RNA binding (GO:0003723)	1433	214	157.29	+	1.36	2.97e-06	0.000276
Molecular function	kinase activity (GO:0016301)	1885	271	206.91	+	1.31	3.04e-06	0.000272
Molecular function	phosphotransferase activity, alcohol group as acceptor (GO:0016773)	1769	250	194.17	+	1.29	2.43e-05	0.00163
Molecular function	DNA binding (GO:0003677)	2453	345	269.25	+	1.28	9.69e-07	0.000106
Molecular function	metal ion binding (GO:0046872)	3645	511	400.09	+	1.28	1.97e-09	5.3e-07
Molecular function	cation binding (GO:0043169)	3662	512	401.96	+	1.27	2.55e-09	6.15e-07
Molecular function	transferase activity, transferring phosphorus-containing groups (GO:0016772)	2178	304	239.07	+	1.27	9.37e-06	0.000666
Molecular function	transition metal ion binding (GO:0046914)	1538	210	168.82	+	1.24	0.000836	0.0262
Molecular function	protein kinase activity (GO:0004672)	1599	215	175.51	+	1.22	0.0016	0.044
Molecular function	catalytic activity (GO:0003824)	11936	1602	1310.14	+	1.22	3.64e-25	2.2e-22
Molecular function	nucleic acid binding (GO:0003676)	4317	573	473.85	+	1.21	5.1e-07	6.49e-05
Molecular function	molecular_function (GO:0003674)	20618	2683	2263.12	+	1.19	2.33e-49	2.81e-46
Molecular function	ATP binding (GO:0005524)	3123	400	342.79	+	1.17	0.000778	0.0247
Molecular function	catalytic activity, acting on a protein (GO:0140096)	3882	494	426.1	+	1.16	0.000292	0.0124
Molecular function	ion binding (GO:0043167)	7728	979	848.26	+	1.15	1.17e-07	1.77e-05
Molecular function	binding (GO:0005488)	13057	1632	1433.19	+	1.14	3.33e-12	1.15e-09
Molecular function	small molecule binding (GO:0036094)	8045	1002	883.05	+	1.13	1.8e-06	0.000181
Molecular function	organic cyclic compound binding (GO:0097159)	9404	1152	1032.22	+	1.12	4.88e-06	0.000394
Molecular function	Unclassified (UNCLASSIFIED)	14521	1174	1593.88	-	0.74	2.33e-49	5.62e-46
Molecular function	peptidase activity (GO:0008233)	1387	105	152.24	-	0.69	1.68e-05	0.00116
Molecular function	structural molecule activity (GO:0005198)	595	42	65.31	-	0.64	0.00145	0.0413
Molecular function	structural constituent of ribosome (GO:0003735)	436	28	47.86	-	0.59	0.0015	0.0423
Molecular function	cysteine-type peptidase activity (GO:0008234)	759	29	83.31	-	0.35	9.8e-13	4.74e-10
Molecular function	ADP binding (GO:0043531)	378	6	41.49	-	0.14	1.95e-12	7.87e-10
Molecular function	chlorophyll binding (GO:0016168)	106	1	11.63	-	0.09	0.000123	0.00607
Molecular function	oxidoreduction-driven active transmembrane transporter activity (GO:0015453)	71	0	7.79	-	< 0.01	0.00043	0.016
Molecular function	NADH dehydrogenase activity (GO:0003954)	62	0	6.81	-	< 0.01	0.00158	0.0438
Molecular function	alpha-tubulin binding (GO:0043014)	150	0	16.46	-	< 0.01	4.83e-08	8.97e-06
Cellular component	spindle microtubule (GO:0005876)	19	11	2.09	+	5.27	8.94e-07	4.35e-05
Cellular component	mitotic spindle (GO:0072686)	13	7	1.43	+	4.91	0.00018	0.0057
Cellular component	clathrin coat of coated pit (GO:0030132)	12	6	1.32	+	4.56	0.000894	0.0238
Cellular component	exocyst (GO:0000145)	43	15	4.72	+	3.18	2.95e-05	0.00122
Cellular component	cell cortex (GO:0005938)	71	24	7.79	+	3.08	2.62e-07	1.35e-05
Cellular component	spindle (GO:0005819)	69	17	7.57	+	2.24	0.00136	0.0351
Cellular component	Golgi membrane (GO:0000139)	245	48	26.89	+	1.78	7.84e-05	0.00259
Cellular component	nuclear outer membrane-endoplasmic reticulum membrane network (GO:0042175)	317	60	34.8	+	1.72	2.71e-05	0.00118
Cellular component	endoplasmic reticulum membrane (GO:0005789)	315	59	34.58	+	1.71	3.98e-05	0.00149
Cellular component	endoplasmic reticulum subcompartment (GO:0098827)	318	59	34.9	+	1.69	6.19e-05	0.00213
Cellular component	Golgi apparatus (GO:0005794)	627	115	68.82	+	1.67	3.29e-08	1.94e-06
Cellular component	endoplasmic reticulum (GO:0005783)	607	111	66.63	+	1.67	6.32e-08	3.48e-06
Cellular component	endomembrane system (GO:0012505)	1447	253	158.83	+	1.59	3.84e-14	2.89e-12
Cellular component	organelle subcompartment (GO:0031984)	377	65	41.38	+	1.57	0.000244	0.00719
Cellular component	cell periphery (GO:0071944)	1511	241	165.85	+	1.45	2e-09	1.27e-07
Cellular component	cytoplasm (GO:0005737)	6859	1048	752.87	+	1.39	1.94e-34	3.21e-32
Cellular component	plasma membrane (GO:0005886)	1355	205	148.73	+	1.38	1.97e-06	9.02e-05
Cellular component	bounding membrane of organelle (GO:0098588)	778	114	85.4	+	1.33	0.00139	0.0348
Cellular component	cytosol (GO:0005829)	1033	151	113.39	+	1.33	0.000266	0.00758
Cellular component	nucleus (GO:0005634)	4698	684	515.67	+	1.33	3.8e-16	3.14e-14
Cellular component	intracellular anatomical structure (GO:0005622)	11287	1639	1238.91	+	1.32	1.43e-46	2.95e-44
Cellular component	intracellular membrane-bounded organelle (GO:0043231)	8467	1227	929.37	+	1.32	7.41e-31	1.02e-28
Cellular component	membrane-bounded organelle (GO:0043227)	8500	1230	932.99	+	1.32	1.12e-30	1.33e-28
Cellular component	cellular anatomical entity (GO:0110165)	16990	2388	1864.89	+	1.28	1.03e-71	8.48e-69
Cellular component	cellular_component (GO:0005575)	17213	2411	1889.37	+	1.28	2.13e-71	5.86e-69
Cellular component	organelle membrane (GO:0031090)	1509	211	165.63	+	1.27	0.000209	0.00638
Cellular component	intracellular organelle (GO:0043229)	9512	1328	1044.08	+	1.27	1.47e-26	1.52e-24
Cellular component	organelle (GO:0043226)	9543	1331	1047.48	+	1.27	2.03e-26	1.86e-24
Cellular component	membrane (GO:0016020)	8030	1056	881.41	+	1.2	3.44e-12	2.37e-10
Cellular component	Unclassified (UNCLASSIFIED)	17926	1446	1967.63	-	0.73	2.13e-71	8.78e-69
Cellular component	ribosome (GO:0005840)	474	30	52.03	-	0.58	0.000638	0.0176
Cellular component	thylakoid (GO:0009579)	449	24	49.28	-	0.49	3.7e-05	0.00146
Cellular component	photosystem II (GO:0009523)	163	6	17.89	-	0.34	0.00147	0.0357
Cellular component	photosystem (GO:0009521)	216	7	23.71	-	0.3	4.5e-05	0.00161

## Sheet: INDELS_CHMX_Ch1
Functional class	GO	REFLIST	#	Expected	over/under	fold Enrichment	raw P-value	FDR
Biological process	RNA modification (GO:0009451)	334	16	4.47	+	3.58	1.34e-05	0.00293
Biological process	regulation of RNA metabolic process (GO:0051252)	2281	67	30.51	+	2.2	1.34e-09	5.56e-06
Biological process	regulation of RNA biosynthetic process (GO:2001141)	2211	64	29.57	+	2.16	7.51e-09	3.47e-06
Biological process	regulation of DNA-templated transcription (GO:0006355)	2211	64	29.57	+	2.16	7.51e-09	3.12e-06
Biological process	regulation of nucleobase-containing compound metabolic process (GO:0019219)	2358	68	31.54	+	2.16	2.27e-09	2.36e-06
Biological process	regulation of nitrogen compound metabolic process (GO:0051171)	2574	72	34.43	+	2.09	3.24e-09	2.69e-06
Biological process	regulation of primary metabolic process (GO:0080090)	2602	72	34.8	+	2.07	4.2e-09	2.91e-06
Biological process	regulation of gene expression (GO:0010468)	2606	72	34.86	+	2.07	4.4e-09	2.61e-06
Biological process	regulation of macromolecule biosynthetic process (GO:0010556)	2627	72	35.14	+	2.05	8.23e-09	3.11e-06
Biological process	regulation of cellular metabolic process (GO:0031323)	2852	78	38.15	+	2.04	1.36e-09	2.83e-06
Biological process	regulation of cellular biosynthetic process (GO:0031326)	2634	72	35.23	+	2.04	8.58e-09	2.97e-06
Biological process	regulation of biosynthetic process (GO:0009889)	2639	72	35.3	+	2.04	8.89e-09	2.84e-06
Biological process	regulation of metabolic process (GO:0019222)	2904	79	38.84	+	2.03	1.74e-09	2.4e-06
Biological process	regulation of macromolecule metabolic process (GO:0060255)	2825	76	37.79	+	2.01	5.55e-09	2.88e-06
Biological process	RNA metabolic process (GO:0016070)	1568	40	20.97	+	1.91	0.000106	0.0221
Biological process	regulation of cellular process (GO:0050794)	3888	94	52	+	1.81	1.23e-08	3.66e-06
Biological process	regulation of biological process (GO:0050789)	4053	95	54.21	+	1.75	5.26e-08	1.46e-05
Biological process	biological regulation (GO:0065007)	4358	100	58.29	+	1.72	6.21e-08	1.61e-05
Biological process	biological_process (GO:0008150)	20023	315	267.82	+	1.18	7.95e-06	0.00183
Biological process	Unclassified (UNCLASSIFIED)	15116	155	202.18	-	0.77	7.95e-06	0.00194
Molecular function	transcription regulator activity (GO:0140110)	1373	49	18.36	+	2.67	5.78e-10	1.4e-06
Molecular function	DNA-binding transcription factor activity (GO:0003700)	1211	42	16.2	+	2.59	2.37e-08	2.86e-05
Molecular function	DNA binding (GO:0003677)	2453	59	32.81	+	1.8	1.45e-05	0.0117
Molecular function	nucleic acid binding (GO:0003676)	4317	88	57.74	+	1.52	5.1e-05	0.0308
Cellular component	nucleus (GO:0005634)	4698	105	62.84	+	1.67	8.1e-08	7.43e-06
Cellular component	intracellular membrane-bounded organelle (GO:0043231)	8467	171	113.25	+	1.51	2.44e-09	2.01e-06
Cellular component	membrane-bounded organelle (GO:0043227)	8500	171	113.69	+	1.5	2.68e-09	1.11e-06
Cellular component	intracellular organelle (GO:0043229)	9512	182	127.23	+	1.43	3.4e-08	4.68e-06
Cellular component	organelle (GO:0043226)	9543	182	127.64	+	1.43	4.69e-08	5.54e-06
Cellular component	intracellular anatomical structure (GO:0005622)	11287	207	150.97	+	1.37	6.65e-08	6.87e-06
Cellular component	cellular anatomical entity (GO:0110165)	16990	288	227.25	+	1.27	1.62e-08	4.46e-06
Cellular component	cellular_component (GO:0005575)	17213	291	230.23	+	1.26	1.62e-08	2.68e-06
Cellular component	Unclassified (UNCLASSIFIED)	17926	179	239.77	-	0.75	1.62e-08	3.35e-06

## Sheet: INDELS_QO
Functional class	GO	REFLIST	#	Expected	over/under	fold Enrichment	raw P-value	FDR
Biological process	regulation of RNA metabolic process (GO:0051252)	2281	65	23.24	+	2.8	4.34e-14	3.61e-11
Biological process	regulation of nucleobase-containing compound metabolic process (GO:0019219)	2358	66	24.02	+	2.75	6.13e-14	4.24e-11
Biological process	regulation of RNA biosynthetic process (GO:2001141)	2211	61	22.53	+	2.71	1.2e-12	3.33e-10
Biological process	regulation of DNA-templated transcription (GO:0006355)	2211	61	22.53	+	2.71	1.2e-12	3.12e-10
Biological process	regulation of gene expression (GO:0010468)	2606	71	26.55	+	2.67	2.12e-14	8.81e-11
Biological process	regulation of macromolecule biosynthetic process (GO:0010556)	2627	71	26.76	+	2.65	3.15e-14	6.55e-11
Biological process	regulation of cellular biosynthetic process (GO:0031326)	2634	71	26.84	+	2.65	3.59e-14	4.97e-11
Biological process	regulation of biosynthetic process (GO:0009889)	2639	71	26.89	+	2.64	3.94e-14	4.09e-11
Biological process	regulation of nitrogen compound metabolic process (GO:0051171)	2574	68	26.22	+	2.59	3.59e-13	1.15e-10
Biological process	regulation of primary metabolic process (GO:0080090)	2602	68	26.51	+	2.57	5.91e-13	1.75e-10
Biological process	regulation of macromolecule metabolic process (GO:0060255)	2825	73	28.78	+	2.54	1.98e-13	1.03e-10
Biological process	regulation of cellular metabolic process (GO:0031323)	2852	73	29.06	+	2.51	2.49e-13	9.4e-11
Biological process	regulation of metabolic process (GO:0019222)	2904	74	29.59	+	2.5	1.89e-13	1.12e-10
Biological process	regulation of cellular process (GO:0050794)	3888	89	39.61	+	2.25	2.23e-13	9.26e-11
Biological process	regulation of biological process (GO:0050789)	4053	91	41.29	+	2.2	2.18e-13	1.01e-10
Biological process	biological regulation (GO:0065007)	4358	95	44.4	+	2.14	3.42e-13	1.18e-10
Biological process	nucleic acid metabolic process (GO:0090304)	2071	40	21.1	+	1.9	0.000104	0.0227
Biological process	biological_process (GO:0008150)	20023	244	204	+	1.2	1.64e-05	0.004
Biological process	Unclassified (UNCLASSIFIED)	15116	114	154	-	0.74	1.64e-05	0.00378
Molecular function	transcription regulator activity (GO:0140110)	1373	42	13.99	+	3	2.76e-10	6.67e-07
Molecular function	DNA-binding transcription factor activity (GO:0003700)	1211	35	12.34	+	2.84	3.83e-08	2.32e-05
Molecular function	DNA binding (GO:0003677)	2453	59	24.99	+	2.36	8.01e-10	9.68e-07
Molecular function	nucleic acid binding (GO:0003676)	4317	82	43.98	+	1.86	2.28e-08	1.84e-05
Cellular component	nucleus (GO:0005634)	4698	101	47.86	+	2.11	1.02e-13	8.46e-11
Cellular component	intracellular membrane-bounded organelle (GO:0043231)	8467	141	86.26	+	1.63	1.42e-10	1.47e-08
Cellular component	membrane-bounded organelle (GO:0043227)	8500	141	86.6	+	1.63	1.57e-10	1.44e-08
Cellular component	intracellular organelle (GO:0043229)	9512	154	96.91	+	1.59	6.81e-11	9.37e-09
Cellular component	organelle (GO:0043226)	9543	154	97.23	+	1.58	1.02e-10	1.21e-08
Cellular component	intracellular anatomical structure (GO:0005622)	11287	175	114.99	+	1.52	3.9e-11	6.44e-09
Cellular component	cellular anatomical entity (GO:0110165)	16990	236	173.1	+	1.36	1.97e-11	4.07e-09
Cellular component	cellular_component (GO:0005575)	17213	239	175.37	+	1.36	1.33e-11	5.51e-09
Cellular component	Unclassified (UNCLASSIFIED)	17926	119	182.63	-	0.65	1.33e-11	3.67e-09
